# Supplementary material for: A synthesis of modern organic carbon accumulation rates in coastal and aquatic inland ecosystems
Source: Sci Rep. 2018 Oct 24;8:15736. doi: 10.1038/s41598-018-34126-y (PMC6200792; doi:10.1038/s41598-018-34126-y)
Supplement: Supplementary file 2 — Dataset 1 [file 41598_2018_34126_MOESM2_ESM.csv]

Ecosystem_Type	Site	Location	Country_Sea	Sample_Site_Description	First_Author	Year	DOI_Title	Burial_Rate	BR_Units	Error_Estimate	Error_Type	Burial_YearRange	OC_Method	IC_Correction	Sampling_Method	Dating_Method	Radionuclide	Isotope_Model	Sample_Depth	Latitude	Longitude	System_Size	Salinity_Category	Inundation_Frequency	Notes
Coastal Wetland	Saline Marsh	Barataria Basin	USA		Smith	1983	10.1016/0272-7714(83)90042-2	0.0183008	g C m-2 yr-1	0.005943181	SD	20	LOI to C	Yes	Core	Radionuclide	Cs137	Test ban treaty		29.266969	-90.060884		Saline	Tidal
Coastal Wetland	Saline Open wtaer	Barataria Basin	USA		Smith	1983	10.1016/0272-7714(83)90042-2	0.023826	g C m-2 yr-1	0.007840718	SD	20	LOI to C	Yes	Core	Radionuclide	Cs137	Test ban treaty		29.266969	-90.060884		Saline	Permanent
Coastal Wetland	Brackish	Barataria Basin	USA		Smith	1983	10.1016/0272-7714(83)90042-2	0.02964	g C m-2 yr-1	0.006232616	SD	20	LOI to C	Yes	Core	Radionuclide	Cs137	Test ban treaty		29.603299	-90.178033		Brackish	Tidal
Coastal Wetland	Freshwater Marsh	Barataria Basin	USA		Smith	1983	10.1016/0272-7714(83)90042-2	0.022355	g C m-2 yr-1	0.009036157	SD	20	LOI to C	Yes	Core	Radionuclide	Cs137	Test ban treaty		29.930339	-90.58536		Fresh	Tidal
Coastal Wetland	Freshwater Open Water	Barataria Basin	USA		Smith	1983	10.1016/0272-7714(83)90042-2	0.006084	g C m-2 yr-1	0.003394692	SD	20	LOI to C	Yes	Core	Radionuclide	Cs137	Test ban treaty		29.930339	-90.58536		Fresh	Permanent
Coastal Wetland	S	bare silt	China		Gao	2012	10.2112/JCOASTRES-D-11-00062.1	19.09691	g C m-2 yr-1	1.156865	SD	35	Potassium Dichromate	Yes	Core	Radionuclide	Cs137	Test ban treaty		36.45	120.6	174	Saline	Tidal
Coastal Wetland	PA	P. australis flats	China		Gao	2012	10.2112/JCOASTRES-D-11-00062.1	41.14662	g C m-2 yr-1	5.913944	SD	35	Potassium Dichromate	Yes	Core	Radionuclide	Cs137	Test ban treaty		36.45	120.5	174	Saline	Tidal
Coastal Wetland		Aransas NWR	USA	low marsh	Callaway	1997	Sediment Accretion Rates from Four Coastal Wetlands along the Gulf of Mexico	0.019337472	g C m-2 yr-1	0.011496844	SD	30	LOI to C	No	Core	Radionuclide	Cs137	Test ban treaty		28.199545	-96.835067		Saline		Calculated carbon burial from information in the paper and Craft et al (1991)
Coastal Wetland		Biloxi Bay	USA	low marsh	Callaway	1997	Sediment Accretion Rates from Four Coastal Wetlands along the Gulf of Mexico	0.017555681	g C m-2 yr-1	0.004526036	SD	30	LOI to C	No	Core	Radionuclide	Cs137	Test ban treaty		30.393848	-88.879933		Saline		Calculated carbon burial from information in the paper and Craft et al (1991)
Coastal Wetland		San Bernard NWR	USA	low marsh	Callaway	1997	Sediment Accretion Rates from Four Coastal Wetlands along the Gulf of Mexico	0.0214664	g C cm-2 yr-1	0.007727685	SD	30	LOI to C	No	Core	Radionuclide	Cs137	Test ban treaty		28.832842	-95.496389		Saline		Calculated carbon burial from information in the paper and Craft et al (1991)
Coastal Wetland	All Upper Sites	Brenton Sound Upper	USA		DeLaune	2003	10.1016/S0272-7714(03)00177-X	0.018937981	g C m-2 yr-1	0.015311408	SD	40	LOI to C	Yes	Core	Radionuclide	Cs137	Test ban treaty		29.806656	-89.900063		Brackish	Permanent
Coastal Wetland	All Lower Sites	Brenton Sound Upper	USA		DeLaune	2003	10.1016/S0272-7714(03)00177-X	0.020387189	g C m-2 yr-1	0.005212723	SD	40	LOI to C	Yes	Core	Radionuclide	Cs137	Test ban treaty		29.806656	-89.900063		Brackish	Permanent
Coastal Wetland	Low B	Brown's Island	USA		Callaway	2012	10.1007/s12237-012-9508-9	88.9	g C m-2 yr-1			100	LOI to C	Yes	Core	Radionuclide	Pb210	Constant Initial Concentration		38.03844	-121.863		Brackish
Coastal Wetland	Mid A	Brown's Island	USA		Callaway	2012	10.1007/s12237-012-9508-9	153.9	g C m-2 yr-1			100	LOI to C	Yes	Core	Radionuclide	Pb210	Constant Initial Concentration		38.03844	-121.863		Brackish
Coastal Wetland	Mid B	Brown's Island	USA		Callaway	2012	10.1007/s12237-012-9508-9	79.9	g C m-2 yr-1			100	LOI to C	Yes	Core	Radionuclide	Pb210	Constant Initial Concentration		38.03844	-121.863		Brackish
Coastal Wetland	High A	Brown's Island	USA		Callaway	2012	10.1007/s12237-012-9508-9	120.2	g C m-2 yr-1			100	LOI to C	Yes	Core	Radionuclide	Pb210	Constant Initial Concentration		38.03844	-121.863		Brackish
Coastal Wetland	High B	Brown's Island	USA		Callaway	2012	10.1007/s12237-012-9508-9	112.9	g C m-2 yr-1			100	LOI to C	Yes	Core	Radionuclide	Pb210	Constant Initial Concentration		38.03844	-121.863		Brackish
Coastal Wetland	Low A	China Camp	USA		Callaway	2012	10.1007/s12237-012-9508-9	113.8	g C m-2 yr-1			100	LOI to C	Yes	Core	Radionuclide	Pb210	Constant Initial Concentration		38.00989	-122.488		Saline
Coastal Wetland	Low B	China Camp	USA		Callaway	2012	10.1007/s12237-012-9508-9	77.9	g C m-2 yr-1			100	LOI to C	Yes	Core	Radionuclide	Pb210	Constant Initial Concentration		38.00989	-122.488		Saline
Coastal Wetland	Mid A	China Camp	USA		Callaway	2012	10.1007/s12237-012-9508-9	65.8	g C m-2 yr-1			100	LOI to C	Yes	Core	Radionuclide	Pb210	Constant Initial Concentration		38.00989	-122.488		Saline
Coastal Wetland	Mid B	China Camp	USA		Callaway	2012	10.1007/s12237-012-9508-9	78.2	g C m-2 yr-1			100	LOI to C	Yes	Core	Radionuclide	Pb210	Constant Initial Concentration		38.00989	-122.488		Saline
Coastal Wetland	High A	China Camp	USA		Callaway	2012	10.1007/s12237-012-9508-9	126.7	g C m-2 yr-1			100	LOI to C	Yes	Core	Radionuclide	Pb210	Constant Initial Concentration		38.00989	-122.488		Saline
Coastal Wetland	High B	China Camp	USA		Callaway	2012	10.1007/s12237-012-9508-9	54.9	g C m-2 yr-1			100	LOI to C	Yes	Core	Radionuclide	Pb210	Constant Initial Concentration		38.00989	-122.488		Saline
Coastal Wetland	Low A	Coon Island	USA		Callaway	2012	10.1007/s12237-012-9508-9	73.4	g C m-2 yr-1			100	LOI to C	Yes	Core	Radionuclide	Pb210	Constant Initial Concentration		38.19162	-122.319		Saline
Coastal Wetland	Low D	Coon Island	USA		Callaway	2012	10.1007/s12237-012-9508-9	149	g C m-2 yr-1			100	LOI to C	Yes	Core	Radionuclide	Pb210	Constant Initial Concentration		38.19162	-122.319		Saline
Coastal Wetland	Mid A	Coon Island	USA		Callaway	2012	10.1007/s12237-012-9508-9	43.2	g C m-2 yr-1			100	LOI to C	Yes	Core	Radionuclide	Pb210	Constant Initial Concentration		38.19162	-122.319		Saline
Coastal Wetland	Mid B	Coon Island	USA		Callaway	2012	10.1007/s12237-012-9508-9	30.9	g C m-2 yr-1			100	LOI to C	Yes	Core	Radionuclide	Pb210	Constant Initial Concentration		38.19162	-122.319		Saline
Coastal Wetland	Mid C	Coon Island	USA		Callaway	2012	10.1007/s12237-012-9508-9	47.1	g C m-2 yr-1			100	LOI to C	Yes	Core	Radionuclide	Pb210	Constant Initial Concentration		38.19162	-122.319		Saline
Coastal Wetland	High A	Coon Island	USA		Callaway	2012	10.1007/s12237-012-9508-9	70.2	g C m-2 yr-1			100	LOI to C	Yes	Core	Radionuclide	Pb210	Constant Initial Concentration		38.19162	-122.319		Saline
Coastal Wetland	High C	Coon Island	USA		Callaway	2012	10.1007/s12237-012-9508-9	35.3	g C m-2 yr-1			100	LOI to C	Yes	Core	Radionuclide	Pb210	Constant Initial Concentration		38.19162	-122.319		Saline
Coastal Wetland		Doboy Sound	USA		Craft	2007	10.4319/lo.2007.52.3.1220	32	g C m-2 yr-1	14.69693846	SD	40	Elemental Analyzer	Yes	Core	Radionuclide	Cs137	Test ban treaty		31.400428	81.300332		Brackish
Coastal Wetland		Altamaha River	USA		Craft	2007	10.4319/lo.2007.52.3.1220	108	g C m-2 yr-1	51.4392846	SD	40	Elemental Analyzer	Yes	Core	Radionuclide	Cs137	Test ban treaty		31.400428	-81.300332		Brackish
Coastal Wetland		Sapelo River	USA		Craft	2007	10.4319/lo.2007.52.3.1220	21	g C m-2 yr-1	12.24744871	SD	40	Elemental Analyzer	Yes	Core	Radionuclide	Cs137	Test ban treaty		31.549078	-81.216984		Brackish
Coastal Wetland	Stable saline	gulf coast	USA		Nyman	2006	10.1016/j.ecss.2006.05.041	0.021304605	g C cm-2 yr-1	0.008998073		27	LOI	Yes	Core	Radionuclide	Cs137	Test ban treaty		29.663966	-90.781357		Saline
Coastal Wetland	Stable brackish	gulf coast	USA		Nyman	2006	10.1016/j.ecss.2006.05.041	0.03337576	g C cm-2 yr-1	0.006686564		27	LOI	Yes	Core	Radionuclide	Cs137	Test ban treaty		29.663966	-90.781357		Brackish
Coastal Wetland	Deteriorating saline	gulf coast	USA		Nyman	2006	10.1016/j.ecss.2006.05.041	0.02843568	g C cm-2 yr-1	0.009210597		27	LOI	Yes	Core	Radionuclide	Cs137	Test ban treaty		29.663966	-90.781357		Saline
Coastal Wetland	Deteriorating brackish	gulf coast	USA		Nyman	2006	10.1016/j.ecss.2006.05.041	0.02585088	g C cm-2 yr-1	0.005467888		27	LOI	Yes	Core	Radionuclide	Cs137	Test ban treaty		29.663966	-90.781357		Brackish
Coastal Wetland	Fresh stable	gulf coast	USA		Nyman	2006	10.1016/j.ecss.2006.05.041	0.0282162	g C cm-2 yr-1	0.009154184		27	LOI	Yes	Core	Radionuclide	Cs137	Test ban treaty		29.663966	-90.781357		Fresh
Coastal Wetland	RWP site	Hackensack River tidal salt marsh	USA		Artigas	2015	10.1016/j.agrformet.2014.09.012	192.2	g C m-2 yr-1			130	LOI to C	No	Core	Radionuclide	Cs137	Test ban treaty		40.804688	-74.039764	0.22	Saline
Coastal Wetland	Chance Harbour	High Marsh	Canada		Connor	2001	10.1029/2000GB001346	58	g C m-2 yr-1			100	LOI to C	No	Core	Radionuclide	Pb210	Constant Rate of Supply		45.126036	-66.35254
Coastal Wetland	Little Lepreau	High Marsh	Canada		Connor	2001	10.1029/2000GB001346	83	g C m-2 yr-1			100	LOI to C	No	Core	Radionuclide	Pb210	Constant Rate of Supply		45.133019	-66.456355
Coastal Wetland	Dipper Harbour A	High Marsh	Canada		Connor	2001	10.1029/2000GB001346	72	g C m-2 yr-1			100	LOI to C	No	Core	Radionuclide	Pb210	Constant Rate of Supply		45.095784	-66.431047
Coastal Wetland	Dipper Harbour D	High Marsh	Canada		Connor	2001	10.1029/2000GB001346	45	g C m-2 yr-1			100	LOI to C	No	Core	Radionuclide	Pb210	Constant Rate of Supply		45.095784	-66.431047
Coastal Wetland	DHSp3	High Marsh	Canada		Connor	2001	10.1029/2000GB001346	60	g C m-2 yr-1			100	LOI to C	No	Core	Radionuclide	Pb210	Constant Rate of Supply		45.095784	-66.431047
Coastal Wetland	DHSp2	High Marsh	Canada		Connor	2001	10.1029/2000GB001346	50	g C m-2 yr-1			100	LOI to C	No	Core	Radionuclide	Pb210	Constant Rate of Supply		45.095784	-66.431047
Coastal Wetland	DHSp1	High Marsh	Canada		Connor	2001	10.1029/2000GB001346	68	g C m-2 yr-1			100	LOI to C	No	Core	Radionuclide	Pb210	Constant Rate of Supply		45.095784	-66.431047
Coastal Wetland	low marsh	Little Assawoman Bay, Delaware	USA	Spartina alterinflora stand	Elsey-Quirk	2011	10.1007/s13157-010-0139-2	159	g C m-2 yr-1			40	LOI to C	No	Core	Radionuclide	Pb210, Cs137	Constant Initial Concentration	2	38.416667	-75.066667		Saline
Coastal Wetland	high marsh	Little Assawoman Bay, Delaware	USA	Juncus stand	Elsey-Quirk	2011	10.1007/s13157-010-0139-2	119	g C m-2 yr-1			40	LOI to C	No	Core	Radionuclide	Pb210, Cs137	Constant Initial Concentration	2	38.416667	-75.066667		Saline
Coastal Wetland	Kate's Creek Meadow	Oligohaline- Pb210	USA		Weston	2014	10.1007/s10533-014-9989-7	250.4	g C m-2 yr-1	55.22893103	SD	150	Elemental Analyzer	Yes	Core	Radionuclide	Pb210	Constant Rate of Supply		39.624341	-75.452013		Brackish		Present both Cs137 and Pb210 estimates, only used Pb210
Coastal Wetland	Raccoon Creek	Tidal Fresh- Pb210	USA		Weston	2014	10.1007/s10533-014-9989-7	109.8	g C m-2 yr-1	28.20507091	SD	150	Elemental Analyzer	Yes	Core	Radionuclide	Pb210	Constant Rate of Supply		39.789745	-75.357335		Fresh		Present both Cs137 and Pb210 estimates, only used Pb210
Coastal Wetland	Stow Creek	Mesohaline- Pb210	USA		Weston	2014	10.1007/s10533-014-9989-7	335.8	g C m-2 yr-1	120.8849077	SD	150	Elemental Analyzer	Yes	Core	Radionuclide	Pb210	Constant Rate of Supply		39.432621	-75.413376		Brackish		Present both Cs137 and Pb210 estimates, only used Pb210
Coastal Wetland	juncus associations	multiple in New South Wales	Australia		Saintilan	2013	10.1016/j.ecss.2013.05.010	2.07	Mg C ha-1 yr-1	1.32	SD	10	Elemental Analyzer	Yes	Core	Stratigraphic marker				-32.922325	151.764565
Coastal Wetland	sporo/sarco associations	multiple in New South Wales	Australia		Saintilan	2013	10.1016/j.ecss.2013.05.010	0.46	Mg C ha-1 yr-1	0.37	SD	10	Elemental Analyzer	Yes	Core	Stratigraphic marker				-32.922325	151.764565
Coastal Wetland	Low A	Petaluma River	USA		Callaway	2012	10.1007/s12237-012-9508-9	57.1	g C m-2 yr-1			100	LOI to C	Yes	Core	Radionuclide	Pb210	Constant Initial Concentration		38.17967	-122.547		Saline
Coastal Wetland	Mid A	Petaluma River	USA		Callaway	2012	10.1007/s12237-012-9508-9	49.7	g C m-2 yr-1			100	LOI to C	Yes	Core	Radionuclide	Pb210	Constant Initial Concentration		38.17967	-122.547		Saline
Coastal Wetland	Mid B	Petaluma River	USA		Callaway	2012	10.1007/s12237-012-9508-9	65.4	g C m-2 yr-1			100	LOI to C	Yes	Core	Radionuclide	Pb210	Constant Initial Concentration		38.17967	-122.547		Saline
Coastal Wetland	High A	Petaluma River	USA		Callaway	2012	10.1007/s12237-012-9508-9	48	g C m-2 yr-1			100	LOI to C	Yes	Core	Radionuclide	Pb210	Constant Initial Concentration		38.17967	-122.547		Saline
Coastal Wetland	Pine Knoll constructed	Pine Knoll Shores	USA		Craft	1999	10.1890/1051-0761(1999)009[1405:TFYOED]2.0.CO;2	125	g C m-2 yr-1			11	Elemental Analyzer		Core	Known Age				34.702885	-76.813713	0.03	Brackish
Coastal Wetland	Pine Knoll Natural	Pine Knoll Shores	USA		Craft	1999	10.1890/1051-0761(1999)009[1405:TFYOED]2.0.CO;2	115	g C m-2 yr-1			11	Elemental Analyzer		Core	Known Age				34.702885	-76.813713	0.03	Brackish
Coastal Wetland	Snow's Cut Constructed	Pine Knoll Shores	USA		Craft	1999	10.1890/1051-0761(1999)009[1405:TFYOED]2.0.CO;2	99	g C m-2 yr-1			11	Elemental Analyzer		Core	Known Age				34.702885	-76.813713	0.03	Brackish
Coastal Wetland	Unit II	Prime Hook NWR	USA		Boyd	2016	10.1016/j.ecoleng.2016.03.045	0.004717979	g C cm-2 yr-1	0.005580716	SD	50	LOI to C	Yes	Core	Radionuclide	Cs137	Test ban treaty		38.8747	-75.2701		Fresh		Calculated OC Burial from information in paper and Craft et al. (1991) LOI to C conversion
Coastal Wetland	Unit II	Prime Hook NWR	USA		Boyd	2016	10.1016/j.ecoleng.2016.03.045	0.006585694	g C cm-2 yr-1	0.007682007	SD	50	LOI to C	Yes	Core	Radionuclide	Cs137	Test ban treaty		38.8721	-75.2642		Fresh		Calculated OC Burial from information in paper and Craft et al. (1991) LOI to C conversion
Coastal Wetland	Unit II	Prime Hook NWR	USA		Boyd	2016	10.1016/j.ecoleng.2016.03.045	0.01099251	g C cm-2 yr-1	0.017507856	SD	50	LOI to C	Yes	Core	Radionuclide	Cs137	Test ban treaty		38.8566	-75.2565		Fresh		Calculated OC Burial from information in paper and Craft et al. (1991) LOI to C conversion
Coastal Wetland	Unit III	Prime Hook NWR	USA		Boyd	2016	10.1016/j.ecoleng.2016.03.045	0.004669583	g C cm-2 yr-1	0.000632703	SD	50	LOI to C	Yes	Core	Radionuclide	Cs137	Test ban treaty		38.8427	-75.2531		Fresh		Calculated OC Burial from information in paper and Craft et al. (1991) LOI to C conversion
Coastal Wetland	Unit III	Prime Hook NWR	USA		Boyd	2016	10.1016/j.ecoleng.2016.03.045	0.023690453	g C cm-2 yr-1	0.020641061	SD	50	LOI to C	Yes	Core	Radionuclide	Cs137	Test ban treaty		38.8335	-75.26		Fresh		Calculated OC Burial from information in paper and Craft et al. (1991) LOI to C conversion
Coastal Wetland	Unit III	Prime Hook NWR	USA		Boyd	2016	10.1016/j.ecoleng.2016.03.045	0.011041031	g C cm-2 yr-1	0.013138408	SD	50	LOI to C	Yes	Core	Radionuclide	Cs137	Test ban treaty		38.8287	-75.2262		Fresh		Calculated OC Burial from information in paper and Craft et al. (1991) LOI to C conversion
Coastal Wetland	Unit I	Prime Hook NWR	USA		Boyd	2016	10.1016/j.ecoleng.2016.03.045	0.016900768	g C cm-2 yr-1	0.012869242	SD	50	LOI to C	Yes	Core	Radionuclide	Cs137	Test ban treaty		38.9044	-75.2969		Brackish		Calculated OC Burial from information in paper and Craft et al. (1991) LOI to C conversion
Coastal Wetland	Unit I	Prime Hook NWR	USA		Boyd	2016	10.1016/j.ecoleng.2016.03.045	0.020730682	g C cm-2 yr-1	0.008172079	SD	50	LOI to C	Yes	Core	Radionuclide	Cs137	Test ban treaty		38.891	-75.2964		Brackish		Calculated OC Burial from information in paper and Craft et al. (1991) LOI to C conversion
Coastal Wetland	Unit I	Prime Hook NWR	USA		Boyd	2016	10.1016/j.ecoleng.2016.03.045	0.030720463	g C cm-2 yr-1	0.027030263	SD	50	LOI to C	Yes	Core	Radionuclide	Cs137	Test ban treaty		38.8799	-75.2803		Brackish		Calculated OC Burial from information in paper and Craft et al. (1991) LOI to C conversion
Coastal Wetland	Unit IV	Prime Hook NWR	USA		Boyd	2016	10.1016/j.ecoleng.2016.03.045	0.021783601	g C cm-2 yr-1	0.004860912	SD	50	LOI to C	Yes	Core	Radionuclide	Cs137	Test ban treaty		38.8119	-75.2096		Brackish		Calculated OC Burial from information in paper and Craft et al. (1991) LOI to C conversion
Coastal Wetland	Unit IV	Prime Hook NWR	USA		Boyd	2016	10.1016/j.ecoleng.2016.03.045	0.018726466	g C cm-2 yr-1	0.006017137	SD	50	LOI to C	Yes	Core	Radionuclide	Cs137	Test ban treaty		38.8111	-75.2053		Brackish		Calculated OC Burial from information in paper and Craft et al. (1991) LOI to C conversion
Coastal Wetland	Unit IV	Prime Hook NWR	USA		Boyd	2016	10.1016/j.ecoleng.2016.03.045	0.00870343	g C cm-2 yr-1	0.004845679	SD	50	LOI to C	Yes	Core	Radionuclide	Cs137	Test ban treaty		38.8066	-75.2021		Brackish		Calculated OC Burial from information in paper and Craft et al. (1991) LOI to C conversion
Coastal Wetland	New York Harbor and Long Island Sound	representative vegetation in each marsh	USA		Hill	2015	10.1016/j.ecss.2015.06.004	84	g C m-2 yr-1			112	Elemental Analyzer	Yes	Core	Radionuclide	Pb210	Constant Rate of Supply		41.246556	-72.916557		Saline	Tidal
Coastal Wetland	Low A	Rush Ranch	USA		Callaway	2012	10.1007/s12237-012-9508-9	71	g C m-2 yr-1			100	LOI to C	Yes	Core	Radionuclide	Pb210	Constant Initial Concentration		38.20074	-122.022		Brackish
Coastal Wetland	Low B	Rush Ranch	USA		Callaway	2012	10.1007/s12237-012-9508-9	54.4	g C m-2 yr-1			100	LOI to C	Yes	Core	Radionuclide	Pb210	Constant Initial Concentration		38.20074	-122.022		Brackish
Coastal Wetland	Mid A	Rush Ranch	USA		Callaway	2012	10.1007/s12237-012-9508-9	92.7	g C m-2 yr-1			100	LOI to C	Yes	Core	Radionuclide	Pb210	Constant Initial Concentration		38.20074	-122.022		Brackish
Coastal Wetland	Mid B	Rush Ranch	USA		Callaway	2012	10.1007/s12237-012-9508-9	90	g C m-2 yr-1			100	LOI to C	Yes	Core	Radionuclide	Pb210	Constant Initial Concentration		38.20074	-122.022		Brackish
Coastal Wetland	High A	Rush Ranch	USA		Callaway	2012	10.1007/s12237-012-9508-9	88.2	g C m-2 yr-1			100	LOI to C	Yes	Core	Radionuclide	Pb210	Constant Initial Concentration		38.20074	-122.022		Brackish
Coastal Wetland	High B	Rush Ranch	USA		Callaway	2012	10.1007/s12237-012-9508-9	86.9	g C m-2 yr-1			100	LOI to C	Yes	Core	Radionuclide	Pb210	Constant Initial Concentration		38.20074	-122.022		Brackish
Coastal Wetland	SA	S. alterniflora marsh	China		Gao	2012	10.2112/JCOASTRES-D-11-00062.1		g C m-2 yr-1			35	Potassium Dichromate	Yes	Core	Radionuclide	Cs137	Test ban treaty		36.45	120.57	174	Saline	Tidal
Coastal Wetland	SASS	S. alterniflora- S. salsa transition	China		Gao	2012	10.2112/JCOASTRES-D-11-00062.1		g C m-2 yr-1			35	Potassium Dichromate	Yes	Core	Radionuclide	Cs137	Test ban treaty		36.45	120.565	174	Saline	Tidal
Coastal Wetland	SS	S. salsa marsh	China		Gao	2012	10.2112/JCOASTRES-D-11-00062.1		g C m-2 yr-1			35	Potassium Dichromate	Yes	Core	Radionuclide	Cs137	Test ban treaty		36.45	120.55	174	Saline	Tidal
Coastal Wetland	SSPA	S. salsa- P. australis transition	China		Gao	2012	10.2112/JCOASTRES-D-11-00062.1		g C m-2 yr-1			35	Potassium Dichromate	Yes	Core	Radionuclide	Cs137	Test ban treaty		36.45	120.5	174	Saline	Tidal
Coastal Wetland	Snow's Cut Natural 1	Snow's Cut	USA		Craft	1999	10.2307/2641405	159	g C m-2 yr-1			11	Elemental Analyzer		Core	Known Age				34.055132	-77.905226	0.009	Brackish
Coastal Wetland	Snow's Cut Natural 2	Snow's Cut	USA		Craft	1999	10.2307/2641405	91	g C m-2 yr-1			100	Elemental Analyzer		Core	Radionuclide	Pb210			34.055132	-77.905226	0.009	Brackish
Coastal Wetland	Davis Pond	Upper Barataria Basin	USA	Site 1	DeLaune	2013	10.1016/j.catena.2013.02.012	0.018874523	g C cm-2 yr-1			50	LOI to C	Yes	Core	Radionuclide	Cs137	Test ban treaty		29.8991	-90.299		Fresh		Calculatd OC burial from information in the paper and Craft et al. (1991)
Coastal Wetland	Davis Pond	Upper Barataria Basin	USA	Site 2	DeLaune	2013	10.1016/j.catena.2013.02.012	0.033007092	g C cm-2 yr-1			50	LOI to C	Yes	Core	Radionuclide	Cs137	Test ban treaty		29.89245	-90.2872		Fresh		Calculatd OC burial from information in the paper and Craft et al. (1991)
Coastal Wetland	Davis Pond	Upper Barataria Basin	USA	Site 3	DeLaune	2013	10.1016/j.catena.2013.02.012	0.031220168	g C cm-2 yr-1			50	LOI to C	Yes	Core	Radionuclide	Cs137	Test ban treaty		29.88804	-90.272		Fresh		Calculatd OC burial from information in the paper and Craft et al. (1991)
Coastal Wetland	Davis Pond	Upper Barataria Basin	USA	Site 4	DeLaune	2013	10.1016/j.catena.2013.02.012	0.023495446	g C cm-2 yr-1			50	LOI to C	Yes	Core	Radionuclide	Cs137	Test ban treaty		29.87385	-90.27571		Fresh		Calculatd OC burial from information in the paper and Craft et al. (1991)
Coastal Wetland	Lake Salvador	Upper Barataria Basin	USA	Site 5	DeLaune	2013	10.1016/j.catena.2013.02.012	0.02256711	g C cm-2 yr-1			50	LOI to C	Yes	Core	Radionuclide	Cs137	Test ban treaty		29.80793	-90.2487		Brackish		Calculatd OC burial from information in the paper and Craft et al. (1991)
Coastal Wetland	Lake Salvador	Upper Barataria Basin	USA	Site 6	DeLaune	2013	10.1016/j.catena.2013.02.012	0.028103175	g C cm-2 yr-1			50	LOI to C	Yes	Core	Radionuclide	Cs137	Test ban treaty		29.78691	-90.2487		Brackish		Calculatd OC burial from information in the paper and Craft et al. (1991)
Coastal Wetland	Lake Salvador	Upper Barataria Basin	USA	Site 7	DeLaune	2013	10.1016/j.catena.2013.02.012	0.022412737	g C cm-2 yr-1			50	LOI to C	Yes	Core	Radionuclide	Cs137	Test ban treaty		29.78325	-90.2724		Brackish		Calculatd OC burial from information in the paper and Craft et al. (1991)
Coastal Wetland	Lake Salvador	Upper Barataria Basin	USA	Site 8	DeLaune	2013	10.1016/j.catena.2013.02.012	0.031500973	g C cm-2 yr-1			50	LOI to C	Yes	Core	Radionuclide	Cs137	Test ban treaty		29.76882	-90.293		Brackish		Calculatd OC burial from information in the paper and Craft et al. (1991)
Coastal Wetland	Lake Salvador	Upper Barataria Basin	USA	Site 9	DeLaune	2013	10.1016/j.catena.2013.02.012	0.023262535	g C cm-2 yr-1			50	LOI to C	Yes	Core	Radionuclide	Cs137	Test ban treaty		29.74445	-90.1482		Brackish		Calculatd OC burial from information in the paper and Craft et al. (1991)
Coastal Wetland	Lake Salvador	Upper Barataria Basin	USA	Site 10	DeLaune	2013	10.1016/j.catena.2013.02.012	0.031350384	g C cm-2 yr-1			50	LOI to C	Yes	Core	Radionuclide	Cs137	Test ban treaty		29.73288	-90.1576		Brackish		Calculatd OC burial from information in the paper and Craft et al. (1991)
Coastal Wetland	Lake Salvador	Upper Barataria Basin	USA	Site 11	DeLaune	2013	10.1016/j.catena.2013.02.012	0.031350384	g C cm-2 yr-1			50	LOI to C	Yes	Core	Radionuclide	Cs137	Test ban treaty		29.69651	-90.1968		Brackish		Calculatd OC burial from information in the paper and Craft et al. (1991)
Coastal Wetland	Lake Salvador	Upper Barataria Basin	USA	Site 12	DeLaune	2013	10.1016/j.catena.2013.02.012	0.027256459	g C cm-2 yr-1			50	LOI to C	Yes	Core	Radionuclide	Cs137	Test ban treaty		29.67502	-90.2076		Brackish		Calculatd OC burial from information in the paper and Craft et al. (1991)
Deltaic Continental Shelf		Changjiang Estuary	China	mud area between delta and continental shelf	Xuwen	2008	Sedimentary records of eutrophication in the Changjiang Estuary upwelling area over last 100 a	0.9344459	mg C cm-2 yr-1	0.1152491	SD	60	Elemental Analyzer	Yes	Core	Radionuclide	Pb210		43	31.05	122.85		Saline	Permanent
Deltaic Continental Shelf		Frank's Tract	USA		Canuel	2009	10.1016/j.marpolbul.2009.03.025	0.15	g C cm-2 yr-1	0.01	SD	55	Elemental Analyzer	Yes	Core	Radionuclide	Cs137	Test ban treaty	1.5	38.043639	-121.604083		Fresh	Permanent
Deltaic Continental Shelf	C10	Gulf of Finland	Gulf of Finland		Vallius	2015	10.5200/baltica.2015.28.08	227	g C m-2 yr-1			50	Elemental Analyzer	Yes	Core	Radionuclide	Cs137	Test ban treaty	13	60.3297	25.6263		Brackish	Permanent
Deltaic Continental Shelf	C13	Gulf of Finland	Gulf of Finland		Vallius	2015	10.5200/baltica.2015.28.08	108	g C m-2 yr-1			50	Elemental Analyzer	Yes	Core	Radionuclide	Cs137	Test ban treaty	30	60.246	25.6855		Brackish	Permanent
Deltaic Continental Shelf	C21	Gulf of Finland	Gulf of Finland		Vallius	2015	10.5200/baltica.2015.28.08	117	g C m-2 yr-1			50	Elemental Analyzer	Yes	Core	Radionuclide	Cs137	Test ban treaty	19	60.2357	25.4903		Brackish	Permanent
Deltaic Continental Shelf	C25	Gulf of Finland	Gulf of Finland		Vallius	2015	10.5200/baltica.2015.28.08	318	g C m-2 yr-1			50	Elemental Analyzer	Yes	Core	Radionuclide	Cs137	Test ban treaty	13	60.2508	25.375		Brackish	Permanent
Deltaic Continental Shelf	C30	Gulf of Finland	Gulf of Finland		Vallius	2015	10.5200/baltica.2015.28.08	210	g C m-2 yr-1			50	Elemental Analyzer	Yes	Core	Radionuclide	Cs137	Test ban treaty	11	60.411	26.4883		Brackish	Permanent
Deltaic Continental Shelf	C31	Gulf of Finland	Gulf of Finland		Vallius	2015	10.5200/baltica.2015.28.08	92	g C m-2 yr-1			50	Elemental Analyzer	Yes	Core	Radionuclide	Cs137	Test ban treaty	15	60.3655	26.2963		Brackish	Permanent
Deltaic Continental Shelf	C33	Gulf of Finland	Gulf of Finland		Vallius	2015	10.5200/baltica.2015.28.08	201	g C m-2 yr-1			50	Elemental Analyzer	Yes	Core	Radionuclide	Cs137	Test ban treaty	30	60.3107	26.1522		Brackish	Permanent
Deltaic Continental Shelf	C45	Gulf of Finland	Gulf of Finland		Vallius	2015	10.5200/baltica.2015.28.08	156	g C m-2 yr-1			50	Elemental Analyzer	Yes	Core	Radionuclide	Cs137	Test ban treaty	13	60.3692	26.0967		Brackish	Permanent
Deltaic Continental Shelf	C52	Gulf of Finland	Gulf of Finland		Vallius	2015	10.5200/baltica.2015.28.08	176	g C m-2 yr-1			50	Elemental Analyzer	Yes	Core	Radionuclide	Cs137	Test ban treaty	23	59.9051	23.762		Brackish	Permanent
Deltaic Continental Shelf	C55	Gulf of Finland	Gulf of Finland		Vallius	2015	10.5200/baltica.2015.28.08	244	g C m-2 yr-1			50	Elemental Analyzer	Yes	Core	Radionuclide	Cs137	Test ban treaty	46	59.824	23.379		Brackish	Permanent
Deltaic Continental Shelf	C58	Gulf of Finland	Gulf of Finland		Vallius	2015	10.5200/baltica.2015.28.08	53	g C m-2 yr-1			50	Elemental Analyzer	Yes	Core	Radionuclide	Cs137	Test ban treaty	24	60.0463	23.4968		Brackish	Permanent
Deltaic Continental Shelf	C62	Gulf of Finland	Gulf of Finland		Vallius	2015	10.5200/baltica.2015.28.08	20	g C m-2 yr-1			50	Elemental Analyzer	Yes	Core	Radionuclide	Cs137	Test ban treaty	54	59.8576	24.116		Brackish	Permanent
Deltaic Continental Shelf	C63	Gulf of Finland	Gulf of Finland		Vallius	2015	10.5200/baltica.2015.28.08	59	g C m-2 yr-1			50	Elemental Analyzer	Yes	Core	Radionuclide	Cs137	Test ban treaty	45	59.8952	24.2117		Brackish	Permanent
Deltaic Continental Shelf	C67	Gulf of Finland	Gulf of Finland		Vallius	2015	10.5200/baltica.2015.28.08	355	g C m-2 yr-1			50	Elemental Analyzer	Yes	Core	Radionuclide	Cs137	Test ban treaty	22	60.0198	24.2074		Brackish	Permanent
Deltaic Continental Shelf	C73	Gulf of Finland	Gulf of Finland		Vallius	2015	10.5200/baltica.2015.28.08	115	g C m-2 yr-1			50	Elemental Analyzer	Yes	Core	Radionuclide	Cs137	Test ban treaty	41	60.0417	24.712		Brackish	Permanent
Deltaic Continental Shelf	C74	Gulf of Finland	Gulf of Finland		Vallius	2015	10.5200/baltica.2015.28.08	129	g C m-2 yr-1			50	Elemental Analyzer	Yes	Core	Radionuclide	Cs137	Test ban treaty	53	59.9633	24.6936		Brackish	Permanent
Deltaic Continental Shelf	GN-04-10	Gulf of Finland	Gulf of Finland		Vallius	2015	10.5200/baltica.2015.28.08	99	g C m-2 yr-1			50	Elemental Analyzer	Yes	Core	Radionuclide	Cs137	Test ban treaty	17	60.4876	27.1213		Brackish	Permanent
Deltaic Continental Shelf	GN-04-13	Gulf of Finland	Gulf of Finland		Vallius	2015	10.5200/baltica.2015.28.08	64	g C m-2 yr-1			50	Elemental Analyzer	Yes	Core	Radionuclide	Cs137	Test ban treaty	39	60.3357	27.5914		Brackish	Permanent
Deltaic Continental Shelf	GN-04-14	Gulf of Finland	Gulf of Finland		Vallius	2015	10.5200/baltica.2015.28.08	100	g C m-2 yr-1			50	Elemental Analyzer	Yes	Core	Radionuclide	Cs137	Test ban treaty	20	60.4012	26.9524		Brackish	Permanent
Deltaic Continental Shelf	GN-04-15	Gulf of Finland	Gulf of Finland		Vallius	2015	10.5200/baltica.2015.28.08	117	g C m-2 yr-1			50	Elemental Analyzer	Yes	Core	Radionuclide	Cs137	Test ban treaty	64	60.1883	27.1005		Brackish	Permanent
Deltaic Continental Shelf	GN-04-16	Gulf of Finland	Gulf of Finland		Vallius	2015	10.5200/baltica.2015.28.08	162	g C m-2 yr-1			50	Elemental Analyzer	Yes	Core	Radionuclide	Cs137	Test ban treaty	16	60.499	27.7629		Brackish	Permanent
Deltaic Continental Shelf	GN-04-17	Gulf of Finland	Gulf of Finland		Vallius	2015	10.5200/baltica.2015.28.08	34	g C m-2 yr-1			50	Elemental Analyzer	Yes	Core	Radionuclide	Cs137	Test ban treaty	44	60.3969	27.6572		Brackish	Permanent
Deltaic Continental Shelf	GN-04-20	Gulf of Finland	Gulf of Finland		Vallius	2015	10.5200/baltica.2015.28.08	112	g C m-2 yr-1			50	Elemental Analyzer	Yes	Core	Radionuclide	Cs137	Test ban treaty	13	60.4923	27.051		Brackish	Permanent
Deltaic Continental Shelf	GN-04-25	Gulf of Finland	Gulf of Finland		Vallius	2015	10.5200/baltica.2015.28.08	113	g C m-2 yr-1			50	Elemental Analyzer	Yes	Core	Radionuclide	Cs137	Test ban treaty	40	60.4107	27.6053		Brackish	Permanent
Deltaic Continental Shelf	Sit	Gulf of Finland	Gulf of Finland		Vallius	2015	10.5200/baltica.2015.28.08	76	g C m-2 yr-1			50	Elemental Analyzer	Yes	Core	Radionuclide	Cs137	Test ban treaty	52	60.0462	25.1985		Brackish	Permanent
Deltaic Continental Shelf	XV1	Gulf of Finland	Gulf of Finland		Vallius	2015	10.5200/baltica.2015.28.08	59	g C m-2 yr-1			50	Elemental Analyzer	Yes	Core	Radionuclide	Cs137	Test ban treaty	60	60.249	27.265		Brackish	Permanent
Deltaic Continental Shelf	MI6	Louisiana Shelf off Atchafalaya River	USA	closest to shore on transect	Gordon	2001	10.1016/S0278-4343(01)00021-8	6	mg C cm-2 yr-1	1.6	SD	100	Elemental Analyzer	Yes	Core	Radionuclide	Pb210		6.1	29.35	91.91		Brackish	Permanent	Authors cite Allison et al. 2000 for methods on interpretation of Pb210 tracer
Deltaic Continental Shelf	WH6	Louisiana Shelf off Atchafalaya River	USA	closest to shore on transect	Gordon	2001	10.1016/S0278-4343(01)00021-8	5.2	mg C cm-2 yr-1	1.1	SD	100	Elemental Analyzer	Yes	Core	Radionuclide	Pb210		6.1	29.52	92.48		Brackish	Permanent	Authors cite Allison et al. 2000 for methods on interpretation of Pb210 tracer
Deltaic Continental Shelf	WL1	Louisiana Shelf off Atchafalaya River	USA	farthest from shore on transect	Gordon	2001	10.1016/S0278-4343(01)00021-8	1.3	mg C cm-2 yr-1	0.3	SD	100	Elemental Analyzer	Yes	Core	Radionuclide	Pb210		22.8	28.95	91.97		Saline	Permanent	Authors cite Allison et al. 2000 for methods on interpretation of Pb210 tracer
Deltaic Continental Shelf	WH1	Louisiana Shelf off Atchafalaya River	USA	farthest from shore on transect	Gordon	2001	10.1016/S0278-4343(01)00021-8	0.69	mg C cm-2 yr-1	0.06	SD	100	Elemental Analyzer	Yes	Core	Radionuclide	Pb210		21.25	29.11	92.48		Saline	Permanent	Authors cite Allison et al. 2000 for methods on interpretation of Pb210 tracer
Deltaic Continental Shelf	MB1454	Missionary Bay, Australia	Australia	western Missionary Bay	Brunskill	2002	10.1006/ecss.2001.0852	2.2	mol C m-2 yr-1			100	Elemental Analyzer	Yes	Core	Radionuclide	Pb210, Cs137		6	-18.227027	146.161032			Permanent	Authors used submodels from Robbins 1978 and Robbins 1986 for the interpretation of Pb210 tracer
Deltaic Continental Shelf	A5	Pearl River Estuary	China	farthest offshore	Jia	2013	10.1016/j.marchem.2013.02.005	0.000609331	g C cm-2 yr-1	0.000141853	SD	100	Elemental Analyzer	Yes	Core	Radionuclide	Pb210	Constant Initial Concentration	102	21.318952	114.809392	2000		Permanent	Calculated from MAR and TOC%
Deltaic Continental Shelf	A6	Pearl River Estuary	China	mid-offshore	Jia	2013	10.1016/j.marchem.2013.02.005	0.001545179	g C cm-2 yr-1	0.000266531	SD	100	Elemental Analyzer	Yes	Core	Radionuclide	Pb210	Constant Initial Concentration	89	21.449894	114.651088	2000		Permanent	Calculated from MAR and TOC%
Deltaic Continental Shelf	A7	Pearl River Estuary	China	mid-nearshore	Jia	2013	10.1016/j.marchem.2013.02.005	0.000848346	g C cm-2 yr-1	0.000106612	SD	100	Elemental Analyzer	Yes	Core	Radionuclide	Pb210	Constant Initial Concentration	73	21.623931	114.30563	2000		Permanent	Calculated from MAR and TOC%
Deltaic Continental Shelf	RB634	Rockingham Bay, Australia	Australia	north of Cardwell near coast	Brunskill	2002	10.1006/ecss.2001.0852	1.2	mol C m-2 yr-1			100	Elemental Analyzer	Yes	Core	Radionuclide	Pb210, Cs137		5	-18.149781	146.044275			Permanent	Authors used submodels from Robbins 1978 and Robbins 1986 for the interpretation of Pb210 tracer
Deltaic Continental Shelf	RB640	Rockingham Bay, Australia	Australia	southwest of Goold Island	Brunskill	2002	10.1006/ecss.2001.0852	0.32	mol C m-2 yr-1			100	Elemental Analyzer	Yes	Core	Radionuclide	Pb210, Cs137		4	-18.199073	146.114445			Permanent	Authors used submodels from Robbins 1978 and Robbins 1986 for the interpretation of Pb210 tracer
Deltaic Continental Shelf	RB642	Rockingham Bay, Australia	Australia	north of the Brook Islands	Brunskill	2002	10.1006/ecss.2001.0852	0.9	mol C m-2 yr-1			100	Elemental Analyzer	Yes	Core	Radionuclide	Pb210, Cs137		20	-18.097556	146.231669			Permanent	Authors used submodels from Robbins 1978 and Robbins 1986 for the interpretation of Pb210 tracer
Deltaic Continental Shelf	RB651	Rockingham Bay, Australia	Australia	Cardwell coast, off Wreck Creek	Brunskill	2002	10.1006/ecss.2001.0852	1.8	mol C m-2 yr-1			100	Elemental Analyzer	Yes	Core	Radionuclide	Pb210, Cs137		6	-18.182279	146.049607			Permanent	Authors used submodels from Robbins 1978 and Robbins 1986 for the interpretation of Pb210 tracer
Deltaic Continental Shelf		Sacramento River	USA		Canuel	2009	10.1016/j.marpolbul.2009.03.025	0.1	g C cm-2 yr-1	0.04	SD	55	Elemental Analyzer	Yes	Core	Radionuclide	Cs137	Test ban treaty	1.8	38.079292	-121.758801		Fresh	Permanent	River environment
Deltaic Continental Shelf		San Joaquin River	USA		Canuel	2009	10.1016/j.marpolbul.2009.03.025	0.16	g C cm-2 yr-1	0.01	SD	55	Elemental Analyzer	Yes	Core	Radionuclide	Cs137	Test ban treaty	2.4	38.019118	-121.463489		Fresh	Permanent	River environment
Deltaic Continental Shelf	S1	Sanggou Bay	China		Liu	2015	10.1007/s13131-015-0724-6	83	g C m-2 yr-1			180	Elemental Analyzer	Yes	Core	Radionuclide	Pb210			37.14012	122.572		Saline	Permanent	Authors cite DeMaster et al. 1985 for methods on interpretation of Pb210 tracer
Deltaic Continental Shelf	S2	Sanggou Bay	China		Liu	2015	10.1007/s13131-015-0724-6	51	g C m-2 yr-1			180	Elemental Analyzer	Yes	Core	Radionuclide	Pb210			37.04681	122.554		Saline	Permanent	Authors cite DeMaster et al. 1985 for methods on interpretation of Pb210 tracer
Deltaic Continental Shelf	HI1450	South of Lucinda Jetty, Australia	Australia	south of Lucinda Jetty	Brunskill	2002	10.1006/ecss.2001.0852	7.1	mol C m-2 yr-1			100	Elemental Analyzer	Yes	Core	Radionuclide	Pb210, Cs137		10	-18.530406	146.383444			Permanent	Authors used submodels from Robbins 1978 and Robbins 1986 for the interpretation of Pb210 tracer
Deltaic Continental Shelf	HI1471	Zoe Bay, Australia	Australia	Zoe Bay	Brunskill	2002	10.1006/ecss.2001.0852	0.88	mol C m-2 yr-1			100	Elemental Analyzer	Yes	Core	Radionuclide	Pb210, Cs137		5	-18.392398	146.348667			Permanent	Authors used submodels from Robbins 1978 and Robbins 1986 for the interpretation of Pb210 tracer
Deltaic Continental Shelf	H5	Himmerfj�rden Bay	Sweden	in bay near sewage treatment plant	Bianchi	2002	10.4319/lo.2002.47.5.1537	220	g C m-2 yr-1			100	Elemental Analyzer		Core	Radionuclide	Pb210, Cs137	Constant Initial Concentration	25	59.039963	17.718999	174	Brackish	Permanent
Deltaic Continental Shelf	H5	Himmerfj�rden Bay	Sweden	north-transect	Thang	2013	10.1007/s12237-012-9557-0	114.095	mol C m-2 yr-1			100	Elemental Analyzer	Yes	Core	Radionuclide	Pb210, Cs137	Constant Initial Concentration	25	59.039963	17.718999	174	Brackish	Permanent
Deltaic Continental Shelf	H3	Himmerfj�rden Bay	Sweden	mid-transect	Thang	2013	10.1007/s12237-012-9557-0	111.693	mol C m-2 yr-1			100	Elemental Analyzer	Yes	Core	Radionuclide	Pb210, Cs137	Constant Initial Concentration	50	58.992086	17.731722	174	Brackish	Permanent
Deltaic Continental Shelf	H2	Himmerfj�rden Bay	Sweden	south-transect	Thang	2013	10.1007/s12237-012-9557-0	106.889	mol C m-2 yr-1			100	Elemental Analyzer	Yes	Core	Radionuclide	Pb210, Cs137	Constant Initial Concentration	30	58.829413	17.785956	174	Brackish	Permanent
Deltaic Continental Shelf	KM station	Kongsfjorden	Norway	mid-fjord	Kulinski	2014	10.1016/j.jmarsys.2014.04.018	16.6	g C m-2 yr-1	2	SD	50	Elemental Analyzer	Yes	Core	Radionuclide	Pb210	Constant Initial Concentration	77	78.948522	12.205361		Saline	Permanent	Authors measured carbon burial using %C from 14-16 cm depth
Deltaic Continental Shelf	KO station	Kongsfjorden	Norway	fjord moutn	Kulinski	2014	10.1016/j.jmarsys.2014.04.018	16.8	g C m-2 yr-1	2	SD	136	Elemental Analyzer	Yes	Core	Radionuclide	Pb210	Constant Initial Concentration	249	79.005613	11.661792		Saline	Permanent	Authors measured carbon burial using %C from 14-16 cm depth
Deltaic Continental Shelf	A9	Pearl River Estuary	China	nearshore	Jia	2013	10.1016/j.marchem.2013.02.005	0.002928641	g C cm-2 yr-1	0.000260413	SD	110	Elemental Analyzer	Yes	Core	Radionuclide	Pb210	Constant Initial Concentration	33	21.999509,	114.046443	2000		Permanent	Calculated C burial from MAR and TOC%
Deltaic Continental Shelf	SAG-05	River Saguenay	Canada		St-Onge	2001	10.1016/S0025-3227(01)00150-5	291.6	g C m-2 yr-1			25	Elemental Analyzer	Yes	Core	Stratigraphic marker			85	48.4125	-70.83083			Permanent	marker horizon sedimentation rates comparable to Radionuclide methods from other studies
Deltaic Continental Shelf	BHH	River Saguenay	Canada		St-Onge	2001	10.1016/S0025-3227(01)00150-5	24.53	g C m-2 yr-1			333	Elemental Analyzer	Yes	Core	Stratigraphic marker			165	48.36667	-70.7715			Permanent	marker horizon sedimentation rates comparable to Radionuclide methods from other studies
Deltaic Continental Shelf	SAG-30	River Saguenay	Canada		St-Onge	2001	10.1016/S0025-3227(01)00150-5	18.72	g C m-2 yr-1			333	Elemental Analyzer	Yes	Core	Stratigraphic marker			270	48.36283	-70.39533			Permanent	marker horizon sedimentation rates comparable to Radionuclide methods from other studies
Deltaic Continental Shelf	SAG-36	River Saguenay	Canada		St-Onge	2001	10.1016/S0025-3227(01)00150-5	34.57	g C m-2 yr-1			100	Elemental Analyzer	Yes	Core	Radionuclide	Pb210		241	48.262	-70.1625			Permanent
Deltaic Continental Shelf	Saltsjon	Stockholm Archipelago, Baltic Sea	Sweden		Jonsson	2005	10.1016/j.jmarsys.2004.11.001	136.206	g C m-2 yr-1			60	Elemental Analyzer	Yes	Core	Radionuclide	Cs137	Test ban treaty	37	59.366667	18.25	3.5	Brackish	Permanent
Deltaic Continental Shelf	Lilla Vartan	Stockholm Archipelago, Baltic Sea	Sweden		Jonsson	2005	10.1016/j.jmarsys.2004.11.001	165.371	g C m-2 yr-1			60	Elemental Analyzer	Yes	Core	Radionuclide	Cs137	Test ban treaty	54	59.366667	18.25	14.4	Brackish	Permanent
Deltaic Continental Shelf	N Varmdolandet	Stockholm Archipelago, Baltic Sea	Sweden		Jonsson	2005	10.1016/j.jmarsys.2004.11.001	58.926	g C m-2 yr-1			60	Elemental Analyzer	Yes	Core	Radionuclide	Cs137	Test ban treaty	59	59.366667	18.25	39.1	Brackish	Permanent
Deltaic Continental Shelf	Solo- and Torsbyfjarden	Stockholm Archipelago, Baltic Sea	Sweden		Jonsson	2005	10.1016/j.jmarsys.2004.11.001	108.25	g C m-2 yr-1			60	Elemental Analyzer	Yes	Core	Radionuclide	Cs137	Test ban treaty	47	59.366667	18.25	19.8	Brackish	Permanent
Deltaic Continental Shelf	Fjord 2	Sv-2	Norway	mouth of fjord	Glud	1998	10.3354/meps173237	16.1	mmol C m-2 d-1			100	Elemental Analyzer	Yes	Core	Radionuclide	Pb210		155	76.97	15.575			Permanent	C burial reported by authors is "refractory C burial" measured by calculating OC% at 19 cm depth. Authors used models described in Christensen 1982 for the interpretation of Pb210 tracer
Deltaic Continental Shelf	Fjord 3	Sv-3	Norway	mouth of fjord	Glud	1998	10.3354/meps173237	7.8	mmol C m-2 d-1			100	Elemental Analyzer	Yes	Core	Radionuclide	Pb210		115	77.76333	15.065			Permanent	C burial reported by authors is "refractory C burial" measured by calculating OC% at 19 cm depth. Authors used models described in Christensen 1982 for the interpretation of Pb210 tracer
Deltaic Continental Shelf	Fjord 4	Sv-4	Norway	mouth of fjord	Glud	1998	10.3354/meps173237	7.8	mmol C m-2 d-1			100	Elemental Analyzer	Yes	Core	Radionuclide	Pb210		138	76.96167	15.00333			Permanent	C burial reported by authors is "refractory C burial" measured by calculating OC% at 19 cm depth. Authors used models described in Christensen 1982 for the interpretation of Pb210 tracer
Deltaic Continental Shelf	Fjord 5	Sv-5	Norway	mouth of fjord	Glud	1998	10.3354/meps173237	7.7	mmol C m-2 d-1			100	Elemental Analyzer	Yes	Core	Radionuclide	Pb210		175	77.55	19.08333			Permanent	C burial reported by authors is "refractory C burial" measured by calculating OC% at 19 cm depth. Authors used models described in Christensen 1982 for the interpretation of Pb210 tracer
Deltaic Continental Shelf	Core A	Vellar Estuary	India		Ranjan	2011	10.1016/j.marchem.2011.05.005	7.537396	g C m-2 yr-1	3.897242	SD	115	Elemental Analyzer	Yes	Core	Radionuclide	Pb210			11.474446	79.780966
Deltaic Continental Shelf	COM08-4	Comau Fjord	Chile		Mayr	2014	10.1016/j.csr.2014.02.004	11.40669	g C m-2 yr-1	4.600989	SD		Elemental Analyzer	Yes	Core	Radionuclide	Pb210, Cs137	Constant Rate of Supply	106	-42.346078	-72.478768
Inland Wetland	Swamp, perm. Flooded	EARTH University, Tropical Humid	Costa Rica		Bernal	2013	10.1007/s10533-012-9819-8	222	g C m-2 yr-1	18.38477631	SD	100	Elemental Analyzer	Yes	Core	Radionuclide	Pb210	Constant Rate of Supply		10.214	-83.5861	1.12	Fresh
Inland Wetland	Swamp, vegetated edge	EARTH University, Tropical Humid	Costa Rica		Bernal	2013	10.1007/s10533-012-9819-8	232	g C m-2 yr-1	19.79898987	SD	100	Elemental Analyzer	Yes	Core	Radionuclide	Pb210	Constant Rate of Supply		10.214	-83.5861	1.12	Fresh
Inland Wetland	Swamp, deep peat	EARTH University, Tropical Humid	Costa Rica		Bernal	2013	10.1007/s10533-012-9819-8	465	g C m-2 yr-1	48.08326112	SD	100	Elemental Analyzer	Yes	Core	Radionuclide	Pb210	Constant Rate of Supply		10.214	-83.5861	1.12	Fresh
Inland Wetland	riverine cyprus-gum	Ichauwaynochaway Creek	USA		Craft	2000	10.1672/0277-5212(2000)020[0323:SANAIF]2.0.CO;2	107	g C m-2 yr-1	20.78460969	SD	100	Elemental Analyzer	Yes	Core	Radionuclide	Pb210, Cs137	Constant Rate of Supply		31.22042	-84.4792		Fresh	Seasonal
Inland Wetland	depressional grass sedge	Joseph W Jones Ecological Research Center	USA		Craft	2000	10.1672/0277-5212(2000)020[0323:SANAIF]2.0.CO;2	56	g C m-2 yr-1	10.39230485	SD	100	Elemental Analyzer	Yes	Core	Radionuclide	Pb210, Cs137	Constant Rate of Supply		31.22042	-84.4792		Fresh	Seasonal
Inland Wetland	depressional cyprus savannas	Joseph W Jones Ecological Research Center	USA		Craft	2000	10.1672/0277-5212(2000)020[0323:SANAIF]2.0.CO;2	109	g C m-2 yr-1	86.60254038	SD	100	Elemental Analyzer	Yes	Core	Radionuclide	Pb210, Cs137	Constant Rate of Supply		31.22042	-84.4792		Fresh	Seasonal
Inland Wetland	depressional cyprus-gum	Joseph W Jones Ecological Research Center	USA		Craft	2000	10.1672/0277-5212(2000)020[0323:SANAIF]2.0.CO;2	46	g C m-2 yr-1	25.98076211	SD	100	Elemental Analyzer	Yes	Core	Radionuclide	Pb210, Cs137	Constant Rate of Supply		31.22042	-84.4792		Fresh	Seasonal
Inland Wetland	Depressional, open mudflat	La Selva, Tropical Humid	Costa Rica		Bernal	2013	10.1007/s10533-012-9819-8	61	g C m-2 yr-1	21.21320344	SD	100	Elemental Analyzer	Yes	Core	Radionuclide	Pb210	Constant Rate of Supply		10.41667	-84	0.03	Fresh
Inland Wetland	Depressional, vegetated edge	La Selva, Tropical Humid	Costa Rica		Bernal	2013	10.1007/s10533-012-9819-8	61	g C m-2 yr-1	16.97056275	SD	100	Elemental Analyzer	Yes	Core	Radionuclide	Pb210	Constant Rate of Supply		10.41667	-84	0.03	Fresh
Inland Wetland	Depressional, shallow marsh	La Selva, Tropical Humid	Costa Rica		Bernal	2013	10.1007/s10533-012-9819-8	131	g C m-2 yr-1	16.97056275	SD	100	Elemental Analyzer	Yes	Core	Radionuclide	Pb210	Constant Rate of Supply		10.41667	-84	0.03	Fresh
Inland Wetland	Winous Point Marsh	Lake Erie wetland	USA		Chu	2015	10.1111/gcb.12760	96.9	g C m-2 yr-1		95%CI	50	LOI to C	Yes	Core	Radionuclide	Cs137	Test ban treaty	0.6	41.46424	-82.99584	1.29	Fresh	Permanent
Inland Wetland	Floodplain, shallow marsh	Okavango Delta, Tropical Dry	Botswana		Bernal	2013	10.1007/s10533-012-9819-8	53	g C m-2 yr-1	9.899494937	SD	100	Elemental Analyzer	Yes	Core	Radionuclide	Pb210	Constant Rate of Supply		-19.5333	23.15		Fresh
Inland Wetland	Floodplain, deep marsh	Okavango Delta, Tropical Dry	Botswana		Bernal	2013	10.1007/s10533-012-9819-8	41	g C m-2 yr-1	12.72792206	SD	100	Elemental Analyzer	Yes	Core	Radionuclide	Pb210	Constant Rate of Supply		-19.5333	23.15		Fresh
Inland Wetland	Floodplain, riverine marsh	Okavango Delta, Tropical Dry	Botswana		Bernal	2013	10.1007/s10533-012-9819-8	33	g C m-2 yr-1	4.242640687	SD	100	Elemental Analyzer	Yes	Core	Radionuclide	Pb210	Constant Rate of Supply		-19.5333	23.15		Fresh
Inland Wetland	Depressional wetlands	Old Woman Creek State Natural Preserve	USA		Bernal	2012	10.1111/j.1365-2486.2011.02619.x	317	g C m-2 yr-1	161.0807251	SD	100	TOC Analyzer	Yes	Core	Radionuclide	Pb210, Cs137	Constant Rate of Supply		40	-82.8333	0.56	Fresh	Permanent
Inland Wetland	Riverine wetlands	Old Woman Creek State Natural Preserve	USA		Bernal	2012	10.1111/j.1365-2486.2011.02619.x	140	g C m-2 yr-1	27.71281292	SD	100	TOC Analyzer	Yes	Core	Radionuclide	Pb210, Cs137	Constant Rate of Supply		40	-82.8333	0.56	Fresh	Permanent
Inland Wetland	Wetland 1, planted	Open wate and emergent veg	USA		Bernal	2014	10.2134/jeq2012.0229	219	g C m-2 yr-1	61.84658438	SD	15	TOC Analyzer	Yes	Core	Known Age				40.021	-83.017	0.01	Fresh	Seasonal	Same wetlands, 5 years later as Anderson 2005
Inland Wetland	Wetland 2, natural	Open wate and emergent veg	USA		Bernal	2014	10.2134/jeq2012.0229	267	g C m-2 yr-1	74.10128204	SD	15	TOC Analyzer	Yes	Core	Known Age				40.021	-83.017	0.01	Fresh	Seasonal	Same wetlands, 5 years later as Anderson 2005
Inland Wetland	Riverine, perm. Pond	Palo Verde, Tropical Dry	Costa Rica		Bernal	2013	10.1007/s10533-012-9819-8	84	g C m-2 yr-1	4.242640687	SD	100	Elemental Analyzer	Yes	Core	Radionuclide	Pb210	Constant Rate of Supply		10.33333	-85.3333		Fresh
Inland Wetland	Riverine, mudflat	Palo Verde, Tropical Dry	Costa Rica		Bernal	2013	10.1007/s10533-012-9819-8	89	g C m-2 yr-1	4.242640687	SD	100	Elemental Analyzer	Yes	Core	Radionuclide	Pb210	Constant Rate of Supply		10.33333	-85.3333		Fresh
Inland Wetland	Riverine, vegetated edge	Palo Verde, Tropical Dry	Costa Rica		Bernal	2013	10.1007/s10533-012-9819-8	80	g C m-2 yr-1	5.656854249	SD	100	Elemental Analyzer	Yes	Core	Radionuclide	Pb210	Constant Rate of Supply		10.33333	-85.3333		Fresh
Inland Wetland		St. Mark Swamp	USA		Happell	1993	10.1029/93GB00876	14.5	mol C m-2 yr-1	1.5	SD	50	Elemental Analyzer	No	Core	Known Age				30.14582	-84.1468		Fresh	Seasonal
Inland Wetland		Westbroek	Netherlands	Aquatic, always aquatic	Bakker	1997	10.1023/A:1009780328275	258	g C m-2 yr-1	93	SD	54	LOI to C	No	Core	Known Age				52.16772	5.124865
Inland Wetland		Wetland 1, planted	USA	Open water and emergent veg	Anderson	2006	10.1672/0277-5212(2006)26[779:SCANAA]2.0.CO;2	159.95	g C m-2 yr-1	69.18473242	SD	10	LOI to C	Yes	Core	Known Age				40.021	-83.017	0.01	Fresh	Seasonal	Calculated C burial from SAR and %OC
Inland Wetland		Wetland 2, natural	USA	Open water and emergent veg	Anderson	2006	10.1672/0277-5212(2006)26[779:SCANAA]2.0.CO;2	184.26	g C m-2 yr-1	91.14521381	SD	10	LOI to C	Yes	Core	Known Age				40.021	-83.017	0.01	Fresh	Seasonal	Calculated C burial from SAR and %OC
Inland Wetland	naturally tidal	Winyah Bay Drainage Basin	USA		Drexler	2013	10.1007/s13157-013-0456-3	219	g C m-2 yr-1	28	SD	40	Elemental Analyzer	Yes	Core	Radionuclide	Pb210, Cs137	Constant Rate of Supply		33.51909	-79.1491		Fresh	Tidal
Inland Wetland	moist soil	Winyah Bay Drainage Basin	USA		Drexler	2013	10.1007/s13157-013-0456-3	91	g C m-2 yr-1	22	SD	40	Elemental Analyzer	Yes	Core	Radionuclide	Pb210, Cs137	Constant Rate of Supply		33.53159	-79.1569		Fresh	Seasonal
Lagoon	EPI	Altata-Ensenada del Pabell�n Lagoon Complex	Mexico	middle of lagoon	Ruiz-Fernandez	2003	10.1016/S0265-931X(03)00091-2	4.077167	mg C cm-2 yr-1	3.458102	SD	100	Potassium Dichromate	NA	Core	Radionuclide	Pb210	Constant Rate of Supply		24.610219	-107.876792	232		Permanent	Extracted from figure and calculated rate from MAR and OC content
Lagoon		Camden Haven	Australia	depositional site, unvegetated	Maher	2012	10.1029/2011GB004075	0.055	g C cm-2 yr-1	0.0008	SD	100	Elemental Analyzer		Core	Radionuclide	Pb210	Constant Initial Concentration		-31.66667	152.8	30		Permanent	Calculated C burial from Table 5 MAR and %TOC. Propogation of error terms, TOC error=10% (assigned in paper) and MAR error from CIC model
Lagoon	Celestun Stn 3	Celeston Lagoon	Mexico	shallow, central lagoon	Gonneea	2004	10.1016/j.ecss.2004.04.015	37.47205	g C m-2 yr-1	7.123971	SD	145	Elemental Analyzer	Yes	Core	Radionuclide	Pb210			20.927031	-90.34443			Permanent
Lagoon		Hastings River	Australia	depositional site, unvegetated	Maher	2012	10.1029/2011GB004075	0.00924	g C cm-2 yr-1	0.0011	SD	100	Elemental Analyzer		Core	Radionuclide	Pb210	Constant Initial Concentration		-31.403402	152.833386	19		Permanent	Calculated C burial from Table 5 MAR and %TOC. Propogation of error terms, TOC error=10% (assigned in paper) and MAR error from CIC model
Lagoon	Continuously Vegetated	Oyster Harbor	Australia		Marba	2015	10.1111/1365-2745.12370	26.15	g C m-2 yr-1	1.87	SD	122	LOI to C	Yes	Core	Radionuclide	Pb210	Constant Rate of Supply	1.7	-34.97341	117.959486			Permanent	Pb210 estimated by authors for the continuously vegetated and 18 year plot, applied to 15 year.
Lagoon	15 years	Oyster Harbor	Australia		Marba	2015	10.1111/1365-2745.12370	22.9	g C m-2 yr-1	2	SD	15	LOI to C	Yes	Core	Radionuclide	Pb210	Constant Rate of Supply	1.3	-34.97341	117.959486	0.0001		Permanent	Pb210 estimated by authors for the continuously vegetated and 18 year plot, applied to 15 year.
Lagoon	18 years	Oyster Harbor	Australia		Marba	2015	10.1111/1365-2745.12370	25.25	g C m-2 yr-1	4.75	SD	18	LOI to C	Yes	Core	Radionuclide	Pb210	Constant Rate of Supply	1.3	-34.97341	117.959486	0.00006		Permanent	Pb210 estimated by authors for the continuously vegetated and 18 year plot, applied to 15 year.
Lagoon	Praslin Bay Offshore (PB4)	Saint Lucia	Saint Lucia		Ku	2008	10.1016/j.margeo.2007.12.001	1.456	g C cm-2 yr-1			150	Elemental Analyzer	Yes	Core	Radionuclide	Pb210	Constant Flux Constant Sedimentation Rate	2.4	13.87697	-60.8885		Saline	Permanent	Calculated C burial from MAR reported in text with %C
Lagoon	Praslin Bay Offshore (PB5)	Saint Lucia	Saint Lucia		Ku	2008	10.1016/j.margeo.2007.12.001	1.43	g C cm-2 yr-1			150	Elemental Analyzer	Yes	Core	Radionuclide	Pb210	Constant Flux Constant Sedimentation Rate	2.1	13.87697	-60.8885		Saline	Permanent	Calculated C burial from MAR reported in text with %C
Lagoon	Savannes Bay nearshore (SB4)	Saint Lucia	Saint Lucia		Ku	2008	10.1016/j.margeo.2007.12.001	1.881	g C cm-2 yr-1			150	Elemental Analyzer	Yes	Core	Radionuclide	Pb210	Constant Flux Constant Sedimentation Rate	1	13.76278	-60.923		Saline	Permanent	Calculated C burial from MAR reported in text with %C
Lagoon	Savannes Bay offshore (SB3)	Saint Lucia	Saint Lucia		Ku	2008	10.1016/j.margeo.2007.12.001	0.242	g C cm-2 yr-1			150	Elemental Analyzer	Yes	Core	Radionuclide	Pb210	Constant Flux Constant Sedimentation Rate	3	13.76278	-60.923		Saline	Permanent	Calculated C burial from MAR reported in text with %C
Lagoon	Savannes Bay offshore (SB5)	Saint Lucia	Saint Lucia		Ku	2008	10.1016/j.margeo.2007.12.001	0.253	g C cm-2 yr-1			150	Elemental Analyzer	Yes	Core	Radionuclide	Pb210	Constant Flux Constant Sedimentation Rate	4.6	13.76278	-60.923		Saline	Permanent	Calculated C burial from MAR reported in text with %C
Lagoon		South Bay	USA	10 yr meadow	Greiner	2013	10.1371/journal.pone.0072469	36.68	g C m-2 yr-1	2.79	SD	10	Elemental Analyzer	Yes	Core	Radionuclide	Pb210	Constant Rate of Supply		37.265	-75.81389	0.003	Saline	Permanent
Lagoon	Terminos Stn 3	Terminos Lagoon	Mexico	distance from river discharge, clear water	Gonneea	2004	10.1016/j.ecss.2004.04.015	35.00744	g C m-2 yr-1	7.961292	SD	90	Elemental Analyzer	Yes	Core	Radionuclide	Pb210			18.624829	-91.79244			Permanent
Lagoon		Wallis Lake	Australia	depositional site, unvegetated	Maher	2012	10.1029/2011GB004075	0.005584	g C cm-2 yr-1	0.00008	SD	100	Elemental Analyzer		Core	Radionuclide	Pb210	Constant Initial Concentration		-32.2	152.45	90		Permanent	Calculated C burial from Table 5 MAR and %TOC. Propogation of error terms, TOC error=10% (assigned in paper) and MAR error from CIC model
Lagoon	C5	Yuehu Lagoon	China	mud depositional site	Gao	2004	10.1007/s10113-003-0064-5	0.34	kg C m-2 yr-1			40	Elemental Analyzer	Yes	Core	Radionuclide	Pb210	Constant Flux Constant Sedimentation Rate	1.5	37.349363	122.573309	4.94		Permanent
Lake		Agnes	USA	Representative basin	Dietz	2015	10.1002/2014GB004952	25.89	g C m-2 yr-1			150	LOI to C	Yes	Core	Radionuclide	Pb210	Constant Rate of Supply		48.46782	-92.8116		Fresh	Permanent
Lake		Ahmik	USA	Central basin	Hobbs	2013	10.4319/lom.2013.11.316	44	g C m-2 yr-1			150	LOI to C	Yes	Core	Radionuclide	Pb210	Constant Rate of Supply		48.14787	-88.5415	0.1	Fresh	Permanent
Lake		Alton	USA	Representative basin	Dietz	2015	10.1002/2014GB004952	8.39	g C m-2 yr-1			150	LOI to C	Yes	Core	Radionuclide	Pb210	Constant Rate of Supply		47.86306	-90.9083		Fresh	Permanent
Lake		August	USA	Representative basin	Dietz	2015	10.1002/2014GB004952	29.45	g C m-2 yr-1			150	LOI to C	Yes	Core	Radionuclide	Pb210	Constant Rate of Supply		47.76111	-91.6064	0.9	Fresh	Permanent
Lake		August	USA	Central basin	Hobbs	2013	10.4319/lom.2013.11.316	31	g C m-2 yr-1			150	LOI to C	Yes	Core	Radionuclide	Pb210	Constant Rate of Supply		47.76111	-91.6064	0.9	Fresh	Permanent
Lake	North basin	Baikal	Russia		Sobek	2009	10.4319/lo.2009.54.6.2243	1.5	g C m-2 yr-1				Elemental Analyzer	Yes	Core	Radionuclide	Pb210, Cs137	Constant Rate of Supply	820	54.4778	106.6232	31494	Fresh	Permanent	core data from Muller et al. (2005)
Lake	Akademisky	Baikal	Russia		Sobek	2009	10.4319/lo.2009.54.6.2243	0.22	g C m-2 yr-1				Elemental Analyzer	Yes	Core	Radionuclide	Pb210, Cs137	Constant Rate of Supply	400	53.7364	108.2795	31494	Fresh	Permanent	core data from Muller et al. (2005)
Lake	Posolskaya	Baikal	Russia		Sobek	2009	10.4319/lo.2009.54.6.2243	6.8	g C m-2 yr-1				Elemental Analyzer	Yes	Core	Radionuclide	Pb210, Cs137	Constant Rate of Supply	120	52.0777	105.8576	31494	Fresh	Permanent	core data from Muller et al. (2005)
Lake	Vydrino	Baikal	Russia		Sobek	2009	10.4319/lo.2009.54.6.2243	3	g C m-2 yr-1				Elemental Analyzer	Yes	Core	Radionuclide	Pb210, Cs137	Constant Rate of Supply	650	51.5687	104.8545	31494	Fresh	Permanent	core data from Muller et al. (2005)
Lake	South Basin	Baikal	Russia		Sobek	2009	10.4319/lo.2009.54.6.2243	2.3	g C m-2 yr-1				Elemental Analyzer	Yes	Core	Radionuclide	Pb210, Cs137	Constant Rate of Supply	1400	51.7078	105.0221	31494	Fresh	Permanent	core data from Muller et al. (2005)
Lake		Baldeggersee	Switzerland	Deepest point	Teranes	2000	10.4319/lo.2000.45.4.0801	17.52805	g C m-2 yr-1	8.31348	SD	110	Elemental Analyzer	Yes	Core	Radionuclide, Varve	Pb210, Cs137		66	47.198508	8.260662	5.2	Fresh	Permanent
Lake		Baldeggersee	Switzerland	Deepest point	Teranes	2000	10.4319/lo.2000.45.4.0801	15.99248	g C m-2 yr-1	7.528029	SD	110	Elemental Analyzer	Yes	Core	Radionuclide, Varve	Pb210, Cs137		66	47.198508	8.260662	5.2	Fresh	Permanent
Lake		Barton Broad	England	Representative basin	Anderson	2014	10.1111/gcb.12584	121	g C m-2 yr-1			100	LOI to C	Yes	Core	Radionuclide	Pb210	Constant Initial Concentration	1.5	52.73901	1.497224	0.77	Fresh	Permanent
Lake		Bass	USA	Representative basin	Dietz	2015	10.1002/2014GB004952	56.43	g C m-2 yr-1			150	LOI to C	Yes	Core	Radionuclide	Pb210	Constant Rate of Supply		43.81667	-94.0808	0.8	Fresh	Permanent
Lake		Bass	USA	Central basin	Hobbs	2013	10.4319/lom.2013.11.316	48	g C m-2 yr-1			150	LOI to C	Yes	Core	Radionuclide	Pb210	Constant Rate of Supply		43.81667	-94.0808	0.8	Fresh	Permanent
Lake		Bass (Leelanau County)	USA	Central basin	Hobbs	2013	10.4319/lom.2013.11.316	25	g C m-2 yr-1			150	LOI to C	Yes	Core	Radionuclide	Pb210	Constant Rate of Supply		44.9231	-85.8844	0.35	Fresh	Permanent
Lake		Bassenthwaite Lake	England	Representative basin	Anderson	2014	10.1111/gcb.12584	37.4	g C m-2 yr-1			100	LOI to C	Yes	Core	Radionuclide	Pb210		21	54.6512	-3.21554	5.28	Fresh	Permanent
Lake		Battle Creek	USA	Representative basin	Dietz	2015	10.1002/2014GB004952	61.12	g C m-2 yr-1			150	LOI to C	Yes	Core	Radionuclide	Pb210	Constant Rate of Supply		44.945	-92.9719		Fresh	Permanent
Lake		Bean	USA	Central basin	Hobbs	2013	10.4319/lom.2013.11.316	75	g C m-2 yr-1			150	LOI to C	Yes	Core	Radionuclide	Pb210	Constant Rate of Supply		44.07132	-95.3736	0.13	Fresh	Permanent
Lake		Bean (Cottonwood County)	USA	Representative basin	Dietz	2015	10.1002/2014GB004952	65.28	g C m-2 yr-1			150	LOI to C	Yes	Core	Radionuclide	Pb210	Constant Rate of Supply		44.07132	-95.3736	0.13	Fresh	Permanent
Lake		Bean (Lake County)	USA	Representative basin	Dietz	2015	10.1002/2014GB004952	27.64	g C m-2 yr-1			150	LOI to C	Yes	Core	Radionuclide	Pb210	Constant Rate of Supply		47.3089	-91.3007		Fresh	Permanent
Lake		Bear	USA	Representative basin	Dietz	2015	10.1002/2014GB004952	19.51	g C m-2 yr-1			150	LOI to C	Yes	Core	Radionuclide	Pb210	Constant Rate of Supply		47.2847	-91.3443		Fresh	Permanent
Lake		Beaver	USA	Representative basin	Dietz	2015	10.1002/2014GB004952	51.27	g C m-2 yr-1			150	LOI to C	Yes	Core	Radionuclide	Pb210	Constant Rate of Supply		43.89194	-93.3491	0.39	Fresh	Permanent
Lake		Beaver	USA	Central basin	Hobbs	2013	10.4319/lom.2013.11.316	45	g C m-2 yr-1			150	LOI to C	Yes	Core	Radionuclide	Pb210	Constant Rate of Supply		43.89194	-93.3491	0.39	Fresh	Permanent
Lake		Beaver (Alger County)	USA	Central basin	Hobbs	2013	10.4319/lom.2013.11.316	23	g C m-2 yr-1			150	LOI to C	Yes	Core	Radionuclide	Pb210	Constant Rate of Supply		46.56524	-86.3436	3.1	Fresh	Permanent
Lake		Bellevue	USA	Central basin	Hobbs	2013	10.4319/lom.2013.11.316	43	g C m-2 yr-1			150	LOI to C	Yes	Core	Radionuclide	Pb210	Constant Rate of Supply		45.09948	-95.025	0.12	Fresh	Permanent
Lake		Betton Pool	England	Representative basin	Anderson	2014	10.1111/gcb.12584	152.4	g C m-2 yr-1			100	LOI to C	Yes	Core	Radionuclide	Pb210		11	52.66634	-2.7253	0.064	Fresh	Permanent
Lake		Big Carnelian	USA	Representative basin	Dietz	2015	10.1002/2014GB004952	22.64	g C m-2 yr-1			150	LOI to C	Yes	Core	Radionuclide	Pb210	Constant Rate of Supply		45.13472	-92.8086		Fresh	Permanent
Lake		Big Marine	USA	Representative basin	Dietz	2015	10.1002/2014GB004952	55.06	g C m-2 yr-1			150	LOI to C	Yes	Core	Radionuclide	Pb210	Constant Rate of Supply		45.21958	-92.8596		Fresh	Permanent
Lake		Big Sandy	USA	Representative basin	Dietz	2015	10.1002/2014GB004952	26.33	g C m-2 yr-1			150	LOI to C	Yes	Core	Radionuclide	Pb210	Constant Rate of Supply		46.76667	-93.2836		Fresh	Permanent
Lake		Black Hawk	USA	Representative basin	Heathcote	2015	10.1007/s10933-014-9804-4	39	g C m-2 yr-1			16	LOI to C	Yes	Core	Radionuclide	Pb210	Constant Rate of Supply	1.73	42.29763	-95.0166		Fresh	Permanent
Lake		Blakesley	USA	Central basin	Hobbs	2013	10.4319/lom.2013.11.316	110	g C m-2 yr-1			150	LOI to C	Yes	Core	Radionuclide	Pb210	Constant Rate of Supply		45.14057	-95.0405	0.03	Fresh	Permanent
Lake		Bosherston Lily Pond Centra	England	Representative basin	Anderson	2014	10.1111/gcb.12584	71.3	g C m-2 yr-1			100	LOI to C	Yes	Core	Radionuclide	Pb210		2	51.61409	-4.92712	0.34	Fresh	Permanent
Lake		Bosten Lake	China	Deepest point and average depth (same burial rate)	Yu	2015	10.1016/j.chemgeo.2015.10.037	27	g C m-2 yr-1			62	Elemental Analyzer	Yes	Core	Radionuclide	Pb210, Cs137, Ra 226	Constant Rate of Supply	14	41.983845	87.043744	1005	Fresh	Permanent
Lake		Brendan	Canada	Deepest point	Ferland	2014	10.1002/2013JG002345	2.41	g C m-2 yr-1			100	LOI to C	Yes	Core	Radionuclide	Pb210	Constant Rate of Supply	16	51.5	-71.5	1.07	Fresh	Permanent
Lake	20 m	Brienz	Switzerland	shallow	Sobek	2009	10.4319/lo.2009.54.6.2243	17	g C m-2 yr-1						Core	Radionuclide	Cs137	Test ban treaty	20	46.7157	7.9735	29.8	Fresh	Permanent	core data from Muller et al. (2007)
Lake	210 m	Brienz	Switzerland	deep	Sobek	2009	10.4319/lo.2009.54.6.2243	26	g C m-2 yr-1						Core	Radionuclide	Cs137	Test ban treaty	210	46.7236	7.9769	29.8	Fresh	Permanent	core data from Muller et al. (2007)
Lake		Broad Lough Lower L. Erne	Northern Ireland	Representative basin	Anderson	2014	10.1111/gcb.12584	34.1	g C m-2 yr-1			100	LOI to C	Yes	Core	Radionuclide	Pb210		69	54.48009	-7.80142	109	Fresh	Permanent
Lake		Brule	USA	Representative basin	Dietz	2015	10.1002/2014GB004952	13.97	g C m-2 yr-1			150	LOI to C	Yes	Core	Radionuclide	Pb210	Constant Rate of Supply		47.9325	-90.6721		Fresh	Permanent
Lake		Bryrup Lange so	Denmark	Representative basin	Anderson	2014	10.1111/gcb.12584	37.1	g C m-2 yr-1			100	LOI to C	Yes	Core	Radionuclide	Pb210		9	55.99314	9.279798	0.38	Fresh	Permanent
Lake		Buck	USA	Representative basin	Dietz	2015	10.1002/2014GB004952	23.91	g C m-2 yr-1			150	LOI to C	Yes	Core	Radionuclide	Pb210	Constant Rate of Supply		47.5365	-93.1865		Fresh	Permanent
Lake		Buffalo	USA	Central basin	Hobbs	2013	10.4319/lom.2013.11.316	108	g C m-2 yr-1			150	LOI to C	Yes	Core	Radionuclide	Pb210	Constant Rate of Supply		44.07742	-95.579	0.5	Fresh	Permanent
Lake		Burt	USA	Representative basin	Heathcote	2015	10.1007/s10933-014-9804-4	150	g C m-2 yr-1			16	LOI to C	Yes	Core	Radionuclide	Pb210	Constant Rate of Supply	0.9	43.50062	-94.3857		Fresh	Permanent
Lake		Butterstone Loch	Scotland	Representative basin	Anderson	2014	10.1111/gcb.12584	39.2	g C m-2 yr-1			100	LOI to C	Yes	Core	Radionuclide	Pb210		7.5	56.58688	-3.53353	0.43	Fresh	Permanent
Lake		Calhoun	USA	Representative basin	Dietz	2015	10.1002/2014GB004952	25.79	g C m-2 yr-1			150	LOI to C	Yes	Core	Radionuclide	Pb210	Constant Rate of Supply		44.94306	-93.3114		Fresh	Permanent
Lake		Carlingwark Loch	Scotland	Representative basin	Anderson	2014	10.1111/gcb.12584	70.6	g C m-2 yr-1			100	LOI to C	Yes	Core	Radionuclide	Pb210		5.5	54.93083	-3.93208	0.4	Fresh	Permanent
Lake		Carver	USA	Representative basin	Dietz	2015	10.1002/2014GB004952	40.21	g C m-2 yr-1			150	LOI to C	Yes	Core	Radionuclide	Pb210	Constant Rate of Supply		44.90639	-92.9813		Fresh	Permanent
Lake		Castle Loch	Scotland	Representative basin	Anderson	2014	10.1111/gcb.12584	87.9	g C m-2 yr-1			100	LOI to C	Yes	Core	Radionuclide	Pb210		5.5	54.84899	-4.67129	0.75	Fresh	Permanent
Lake		Castle Semple Loch	Scotland	Representative basin	Anderson	2014	10.1111/gcb.12584	66.3	g C m-2 yr-1			100	LOI to C	Yes	Core	Radionuclide	Pb210		2.5	55.79739	-4.60909	0.79	Fresh	Permanent
Lake		Center	USA	Representative basin	Heathcote	2015	10.1007/s10933-014-9804-4	107	g C m-2 yr-1			16	LOI to C	Yes	Core	Radionuclide	Pb210	Constant Rate of Supply	4.67	43.41174	-95.1362		Fresh	Permanent
Lake	Core 11	Chaohu	China	Deepest point	Dong	2012	10.1111/j.1365-2486.2012.02697.x	4.186287	g C m-2 yr-1	1.294847	SD	150	Elemental Analyzer	Yes	Core	Radionuclide	Pb210, Cs137, Am241	Composite Constant Rate of Supply		31.51384	117.5362	769.6	Fresh	Permanent
Lake	Core 20	Chaohu	China	Deepest point	Dong	2012	10.1111/j.1365-2486.2012.02697.x	9.645608	g C m-2 yr-1	3.695723	SD	150	Elemental Analyzer	Yes	Core	Radionuclide	Pb210, Cs137, Am241	Composite Constant Rate of Supply		31.51384	117.5362	769.6	Fresh	Permanent
Lake		Chaohu	China	Deepest point	Gui	2013	10.1007/s10750-012-1365-9	9.8	g C m-2 yr-1			150	Potassium Dichromate		Core	Radionuclide	Pb210	Constant Rate of Supply		31.51384	117.5362	800	Fresh	Permanent
Lake		Christmas	USA	Representative basin	Dietz	2015	10.1002/2014GB004952	26.36	g C m-2 yr-1			150	LOI to C	Yes	Core	Radionuclide	Pb210	Constant Rate of Supply		44.89722	-93.54333		Fresh	Permanent
Lake		Clarkie	Canada	Deepest point	Ferland	2014	10.1002/2013JG002345	2.09	g C m-2 yr-1			100	LOI to C	Yes	Core	Radionuclide	Pb210	Constant Rate of Supply	13.3	51.5	-71.5	24.69	Fresh	Permanent
Lake		Clear	USA	Representative basin	Heathcote	2015	10.1007/s10933-014-9804-4	7	g C m-2 yr-1			16	LOI to C	Yes	Core	Radionuclide	Pb210	Constant Rate of Supply	4.6	43.1265	-93.4222		Fresh	Permanent
Lake		Clear	USA	Central basin	Hobbs	2013	10.4319/lom.2013.11.316	109	g C m-2 yr-1			150	LOI to C	Yes	Core	Radionuclide	Pb210	Constant Rate of Supply		44.45529	-94.5148	2	Fresh	Permanent
Lake	Rhine inflow	Constance	Germany		Sobek	2009	10.4319/lo.2009.54.6.2243	274	g C m-2 yr-1				Elemental Analyzer	Yes	Core	Stratigraphic marker			143	47.5558	9.6007	539	Fresh	Permanent
Lake	Langenargen	Constance	Germany		Sobek	2009	10.4319/lo.2009.54.6.2243	126	g C m-2 yr-1				Elemental Analyzer	Yes	Core	Stratigraphic marker			159	47.5811	9.5174	539	Fresh	Permanent
Lake	Central north	Constance	Germany		Sobek	2009	10.4319/lo.2009.54.6.2243	27	g C m-2 yr-1				Elemental Analyzer	Yes	Core	Stratigraphic marker			203	47.6026	9.459	539	Fresh	Permanent
Lake	Central south	Constance	Germany		Sobek	2009	10.4319/lo.2009.54.6.2243	7.9	g C m-2 yr-1				Elemental Analyzer	Yes	Core	Stratigraphic marker			102	47.5996	9.3579	539	Fresh	Permanent
Lake		Corbet Lough	Northern Ireland	Representative basin	Anderson	2014	10.1111/gcb.12584	96.8	g C m-2 yr-1			100	LOI to C	Yes	Core	Radionuclide	Pb210		10	54.3382	-6.18619	0.22	Fresh	Permanent
Lake		Cruiser	USA	Representative basin	Dietz	2015	10.1002/2014GB004952	20.76	g C m-2 yr-1			150	LOI to C	Yes	Core	Radionuclide	Pb210	Constant Rate of Supply		48.4986	-92.8063		Fresh	Permanent
Lake		Cruiser	USA	Central basin	Hobbs	2013	10.4319/lom.2013.11.316	26	g C m-2 yr-1			150	LOI to C	Yes	Core	Radionuclide	Pb210	Constant Rate of Supply		48.49753	-92.8023	0.47	Fresh	Permanent
Lake		Crystal	USA	Representative basin	Heathcote	2015	10.1007/s10933-014-9804-4	181	g C m-2 yr-1			16	LOI to C	Yes	Core	Radionuclide	Pb210	Constant Rate of Supply	1.22	43.2299	-93.7922		Fresh	Permanent
Lake		Cuenca de Pozuelos	Argentina	center of lake	McGlue	2012	10.1111/j.1365-3091.2011.01304.x	2.89	mg C cm-2 yr-1			70	Elemental Analyzer	Yes	Core	Radionuclide	Pb210, Cs137		0.02	-22.356505	-66.005395	135	Saline	Permanent	Burial range years from MAR and core depth. Authors cite Swarzenski et al. 2006 for interpretation of Pb210 tracer
Lake		Dagarn	Sweden	Deepest point	Chimel	2015	10.1002/2015JG002987	4.292509	g C m-2 yr-1	3.071555	SD	100	Elemental Analyzer	Yes	Core	Radionuclide	Pb210	Constant Rate of Supply	13.6	59.90611	15.70389	1.72	Fresh	Permanent
Lake		Dark	USA	Representative basin	Dietz	2015	10.1002/2014GB004952	34	g C m-2 yr-1			150	LOI to C	Yes	Core	Radionuclide	Pb210	Constant Rate of Supply		47.6354	-92.7815		Fresh	Permanent
Lake		Deepwater	USA	Representative basin	Dietz	2015	10.1002/2014GB004952	19.14	g C m-2 yr-1			150	LOI to C	Yes	Core	Radionuclide	Pb210	Constant Rate of Supply		47.6208	-92.8249		Fresh	Permanent
Lake		Diamond	USA	Representative basin	Dietz	2015	10.1002/2014GB004952	49.61	g C m-2 yr-1			150	LOI to C	Yes	Core	Radionuclide	Pb210	Constant Rate of Supply		45.18309	-94.8404	6.5	Fresh	Permanent
Lake		Diamond	USA	Representative basin	Heathcote	2015	10.1007/s10933-014-9804-4	170	g C m-2 yr-1			16	LOI to C	Yes	Core	Radionuclide	Pb210	Constant Rate of Supply	1.5	43.4818	-95.1915		Fresh	Permanent
Lake		Diamond	USA	Central basin	Hobbs	2013	10.4319/lom.2013.11.316	21	g C m-2 yr-1			150	LOI to C	Yes	Core	Radionuclide	Pb210	Constant Rate of Supply		45.18333	-94.8389	6.5	Fresh	Permanent
Lake		Dianshan	China	Deepest point	Dong	2012	10.1111/j.1365-2486.2012.02697.x	11.22868	g C m-2 yr-1	6.226137	SD	100	Elemental Analyzer	Yes	Core	Radionuclide	Pb210, Cs137, Am241			31.10538	120.9615	63.7	Fresh	Permanent
Lake		Dickman	USA	Representative basin	Dietz	2015	10.1002/2014GB004952	35.37	g C m-2 yr-1			150	LOI to C	Yes	Core	Radionuclide	Pb210	Constant Rate of Supply		44.8622	-93.0791		Fresh	Permanent
Lake		Dixon	USA	Representative basin	Dietz	2015	10.1002/2014GB004952	49.46	g C m-2 yr-1			150	LOI to C	Yes	Core	Radionuclide	Pb210	Constant Rate of Supply		47.60278	-94.2892		Fresh	Permanent
Lake		Donghu	China	Deepest point	Dong	2012	10.1111/j.1365-2486.2012.02697.x	132.2804	g C m-2 yr-1	84.65032	SD	110	Elemental Analyzer	Yes	Core	Radionuclide	Pb210, Cs137, Am241	Composite Constant Rate of Supply		30.55429	114.3881	33.7	Fresh	Permanent
Lake		Duck	USA	Representative basin	Dietz	2015	10.1002/2014GB004952	81.39	g C m-2 yr-1			150	LOI to C	Yes	Core	Radionuclide	Pb210	Constant Rate of Supply		44.21806	-93.8156	1.18	Fresh	Permanent
Lake		Duck	USA	Central basin	Hobbs	2013	10.4319/lom.2013.11.316	101	g C m-2 yr-1			150	LOI to C	Yes	Core	Radionuclide	Pb210	Constant Rate of Supply		44.21806	-93.8156	1.18	Fresh	Permanent
Lake		Dunnigan	USA	Central basin	Hobbs	2013	10.4319/lom.2013.11.316	24	g C m-2 yr-1			150	LOI to C	Yes	Core	Radionuclide	Pb210	Constant Rate of Supply		47.70722	-91.6305	0.33	Fresh	Permanent
Lake		Dunns	USA	Representative basin	Dietz	2015	10.1002/2014GB004952	88.64	g C m-2 yr-1			150	LOI to C	Yes	Core	Radionuclide	Pb210	Constant Rate of Supply		45.15556	-94.4294	0.63	Fresh	Permanent
Lake		Dunns	USA	Central basin	Hobbs	2013	10.4319/lom.2013.11.316	86	g C m-2 yr-1			150	LOI to C	Yes	Core	Radionuclide	Pb210	Constant Rate of Supply		45.15556	-94.4294	0.63	Fresh	Permanent
Lake		Dyers	USA	Representative basin	Dietz	2015	10.1002/2014GB004952	22.03	g C m-2 yr-1			150	LOI to C	Yes	Core	Radionuclide	Pb210	Constant Rate of Supply		47.5286	-90.9807		Fresh	Permanent
Lake		E.Bah	USA	Central basin	Hobbs	2013	10.4319/lom.2013.11.316	59	g C m-2 yr-1			150	LOI to C	Yes	Core	Radionuclide	Pb210	Constant Rate of Supply		46.00365	-95.7635	0.16	Fresh	Permanent
Lake		East Boot	USA	Representative basin	Dietz	2015	10.1002/2014GB004952	48.21	g C m-2 yr-1			150	LOI to C	Yes	Core	Radionuclide	Pb210	Constant Rate of Supply		45.16443	-92.8309		Fresh	Permanent
Lake		East Okoboji	USA	Representative basin	Heathcote	2015	10.1007/s10933-014-9804-4	131	g C m-2 yr-1			16	LOI to C	Yes	Core	Radionuclide	Pb210	Constant Rate of Supply	6.53	43.3844	-95.1079		Fresh	Permanent
Lake		Edwards	USA	Representative basin	Dietz	2015	10.1002/2014GB004952	58.97	g C m-2 yr-1			150	LOI to C	Yes	Core	Radionuclide	Pb210	Constant Rate of Supply		45.5082	-95.4714	0.57	Fresh	Permanent
Lake		Edwards	USA	Central basin	Hobbs	2013	10.4319/lom.2013.11.316	73	g C m-2 yr-1			150	LOI to C	Yes	Core	Radionuclide	Pb210	Constant Rate of Supply		45.50948	-95.4687	0.57	Fresh	Permanent
Lake		Ek	USA	Representative basin	Dietz	2015	10.1002/2014GB004952	20.49	g C m-2 yr-1			150	LOI to C	Yes	Core	Radionuclide	Pb210	Constant Rate of Supply		48.47083	-92.8352	0.37	Fresh	Permanent
Lake		Ek	USA	Central basin	Hobbs	2013	10.4319/lom.2013.11.316	25	g C m-2 yr-1			150	LOI to C	Yes	Core	Radionuclide	Pb210	Constant Rate of Supply		48.47083	-92.8352	0.37	Fresh	Permanent
Lake		Eleven Acre Lake at Stowe	England	Representative basin	Anderson	2014	10.1111/gcb.12584	49.5	g C m-2 yr-1			100	LOI to C	Yes	Core	Radionuclide	Pb210		3	52.02608	-1.01852	0.033	Fresh	Permanent
Lake		Elmo	USA	Representative basin	Dietz	2015	10.1002/2014GB004952	39.05	g C m-2 yr-1			150	LOI to C	Yes	Core	Radionuclide	Pb210	Constant Rate of Supply		44.98472	-92.8836		Fresh	Permanent
Lake		EM-320	Canada	Deepest point	Ferland	2014	10.1002/2013JG002345	19.71	g C m-2 yr-1			100	LOI to C	Yes	Core	Radionuclide	Pb210	Constant Rate of Supply	5.9	51.5	-71.5	0.48	Fresh	Permanent
Lake		Emily	USA	Central basin	Hobbs	2013	10.4319/lom.2013.11.316	114	g C m-2 yr-1			150	LOI to C	Yes	Core	Radionuclide	Pb210	Constant Rate of Supply		44.95738	-94.3257	0.4	Fresh	Permanent
Lake		Emily Peter	USA	Central basin	Hobbs	2013	10.4319/lom.2013.11.316	85	g C m-2 yr-1			150	LOI to C	Yes	Core	Radionuclide	Pb210	Constant Rate of Supply		44.31102	-93.9223	1.21	Fresh	Permanent
Lake		Esrom	Denmark	Representative basin	Anderson	2014	10.1111/gcb.12584	23.5	g C m-2 yr-1			100	LOI to C	Yes	Core	Radionuclide	Pb210		22	56.00124	12.37806	17.3	Fresh	Permanent
Lake		Esthwaite Water	England	Representative basin	Anderson	2014	10.1111/gcb.12584	19.1	g C m-2 yr-1			100	LOI to C	Yes	Core	Radionuclide	Pb210		15.5	54.36055	-2.98458	1	Fresh	Permanent
Lake		Etang d'Aureilhan	France	Representative basin	Anderson	2014	10.1111/gcb.12584	89.8	g C m-2 yr-1			100	LOI to C	Yes	Core	Radionuclide	Pb210		4.5	44.22711	-1.20849	2.6	Fresh	Permanent
Lake		First Crow Wing	USA	Representative basin	Dietz	2015	10.1002/2014GB004952	51.49	g C m-2 yr-1			150	LOI to C	Yes	Core	Radionuclide	Pb210	Constant Rate of Supply		46.83528	-94.8417		Fresh	Permanent
Lake		Fish	USA	Central basin	Hobbs	2013	10.4319/lom.2013.11.316	56	g C m-2 yr-1			150	LOI to C	Yes	Core	Radionuclide	Pb210	Constant Rate of Supply		44.82222	-93.1642	0.13	Fresh	Permanent
Lake		Fish (Dakota County)	USA	Representative basin	Dietz	2015	10.1002/2014GB004952	27.6	g C m-2 yr-1			150	LOI to C	Yes	Core	Radionuclide	Pb210	Constant Rate of Supply		44.82222	-93.1642	0.13	Fresh	Permanent
Lake		Fish (Jackson County)	USA	Representative basin	Dietz	2015	10.1002/2014GB004952	58.96	g C m-2 yr-1			150	LOI to C	Yes	Core	Radionuclide	Pb210	Constant Rate of Supply		43.8455	-95.0462		Fresh	Permanent
Lake		Five Island	USA	Representative basin	Heathcote	2015	10.1007/s10933-014-9804-4	479	g C m-2 yr-1			16	LOI to C	Yes	Core	Radionuclide	Pb210	Constant Rate of Supply	1.42	43.1556	-94.6497		Fresh	Permanent
Lake		Florence	USA	Central basin	Hobbs	2013	10.4319/lom.2013.11.316	21	g C m-2 yr-1			150	LOI to C	Yes	Core	Radionuclide	Pb210	Constant Rate of Supply		45.01053	-86.1199	0.26	Fresh	Permanent
Lake		Forsythe	USA	Representative basin	Dietz	2015	10.1002/2014GB004952	45.57	g C m-2 yr-1			150	LOI to C	Yes	Core	Radionuclide	Pb210	Constant Rate of Supply		47.26692	-93.6005		Fresh	Permanent
Lake		Fox	USA	Representative basin	Dietz	2015	10.1002/2014GB004952	53.87	g C m-2 yr-1			150	LOI to C	Yes	Core	Radionuclide	Pb210	Constant Rate of Supply		43.6755	-94.699	2.11	Fresh	Permanent
Lake		Fox	USA	Central basin	Hobbs	2013	10.4319/lom.2013.11.316	98	g C m-2 yr-1			150	LOI to C	Yes	Core	Radionuclide	Pb210	Constant Rate of Supply		43.6755	-94.699	2.11	Fresh	Permanent
Lake		Frederiksborg Slottso	Denmark	Representative basin	Anderson	2014	10.1111/gcb.12584	55.4	g C m-2 yr-1			100	LOI to C	Yes	Core	Radionuclide	Pb210		10	55.93355	12.30328	0.2	Fresh	Permanent
Lake		Friary Lough	Germany	Representative basin	Anderson	2014	10.1111/gcb.12584	74.6	g C m-2 yr-1			100	LOI to C	Yes	Core	Radionuclide	Pb210		8.5	54.3	9.1	0.054	Fresh	Permanent
Lake		Friary Lough	Northern Ireland	multiple points representing all deposition zones	Jordan	2002	10.1016/S0048-9697(02)00135-3	117.969	g C m-2 yr-1	13.35385	SD	89	LOI to C	Yes	Core	Radionuclide	Pb210, Cs137			54.477555	-6.907504	0.054	Fresh	Permanent
Lake		Frolund	USA	Central basin	Hobbs	2013	10.4319/lom.2013.11.316	63	g C m-2 yr-1			150	LOI to C	Yes	Core	Radionuclide	Pb210	Constant Rate of Supply		45.08212	-95.5333	0.06	Fresh	Permanent
Lake		Gaddtjarn	Sweden	Deepest point	Chimel	2015	10.1002/2015JG002987	7.855951	g C m-2 yr-1	1.514009	SD	100	Elemental Analyzer	Yes	Core	Radionuclide	Pb210	Constant Rate of Supply	10.7	59.85889	15.18333	0.07	Fresh	Permanent
Lake		Gaddtjarn	Sweden	Central	Sobek	2009	10.4319/lo.2009.54.6.2243	57	g C m-2 yr-1				Elemental Analyzer	Yes	Core	Radionuclide	Pb210, Cs137		11	59.8592	15.1834	0.07	Fresh	Permanent
Lake		George (Blue Earth)	USA	Representative basin	Dietz	2015	10.1002/2014GB004952	53.3	g C m-2 yr-1			150	LOI to C	Yes	Core	Radionuclide	Pb210	Constant Rate of Supply		44.23344	-93.8701	0.92	Fresh	Permanent
Lake		George (Kandiyohi County)	USA	Representative basin	Dietz	2015	10.1002/2014GB004952	29.71	g C m-2 yr-1			150	LOI to C	Yes	Core	Radionuclide	Pb210	Constant Rate of Supply		45.24268	-94.9841	0.35	Fresh	Permanent
Lake		George B.E.	USA	Central basin	Hobbs	2013	10.4319/lom.2013.11.316	48	g C m-2 yr-1			150	LOI to C	Yes	Core	Radionuclide	Pb210	Constant Rate of Supply		44.98472	-92.8836	0.35	Fresh	Permanent
Lake		George Kandi	USA	Central basin	Hobbs	2013	10.4319/lom.2013.11.316	28	g C m-2 yr-1			150	LOI to C	Yes	Core	Radionuclide	Pb210	Constant Rate of Supply		45.23333	-94.9836	0.92	Fresh	Permanent
Lake		Gervais	USA	Representative basin	Dietz	2015	10.1002/2014GB004952	41.84	g C m-2 yr-1			150	LOI to C	Yes	Core	Radionuclide	Pb210	Constant Rate of Supply		45.02083	-93.0725		Fresh	Permanent
Lake		GF-16	Canada	Deepest point	Squires	2006	10.1139/F05-252	27.1	g C m-2 yr-1			100	LOI to C	Yes	Core	Radionuclide	Pb210, Cs137	Constant Rate of Supply	1.3	56.093216	-115.366519	0.44	Fresh	Permanent
Lake		Gil-Bret	USA	Central basin	Hobbs	2013	10.4319/lom.2013.11.316	49	g C m-2 yr-1			150	LOI to C	Yes	Core	Radionuclide	Pb210	Constant Rate of Supply		45.42958	-95.3582	0.1	Fresh	Permanent
Lake		Gjersjoens	Norway	Representative basin	Anderson	2014	10.1111/gcb.12584	50.2	g C m-2 yr-1			100	LOI to C	Yes	Core	Radionuclide	Pb210		64	59.78869	10.78316	2.41	Fresh	Permanent
Lake		GL-169	Canada	Deepest point	Squires	2006	10.1139/F05-252	13.5	g C m-2 yr-1			100	LOI to C	Yes	Core	Radionuclide	Pb210, Cs137	Constant Rate of Supply	0.5	55.969584	-115.191886	3.5	Fresh	Permanent
Lake		GL-171	Canada	Deepest point	Squires	2006	10.1139/F05-252	26.3	g C m-2 yr-1			100	LOI to C	Yes	Core	Radionuclide	Pb210, Cs137	Constant Rate of Supply	0.2	55.983115	-115.193417	0.11	Fresh	Permanent
Lake		Gollinsee	Germany	halfway between lake center and shoreline	Brothers	2013	10.1890/ES13-00247.1	69.13884	g C m-2 yr-1	38.56417	SD	100	Elemental Analyzer	Yes	Core	Radionuclide	Pb210	Constant Rate of Supply		53.037642	13.59024	0.033	Fresh	Permanent
Lake		Grand Sable	USA	Central basin	Hobbs	2013	10.4319/lom.2013.11.316	12	g C m-2 yr-1			150	LOI to C	Yes	Core	Radionuclide	Pb210	Constant Rate of Supply		46.64131	-86.0357	2.55	Fresh	Permanent
Lake		Grandokken	USA	Central basin	Hobbs	2013	10.4319/lom.2013.11.316	59	g C m-2 yr-1			150	LOI to C	Yes	Core	Radionuclide	Pb210	Constant Rate of Supply		46.027	-95.1431	0.02	Fresh	Permanent
Lake		Grastjarn	Sweden	Deepest point	Chimel	2015	10.1002/2015JG002987	8.978791	g C m-2 yr-1	3.285344	SD	100	Elemental Analyzer	Yes	Core	Radionuclide	Pb210	Constant Rate of Supply	7.6	59.88972	15.35472	0.095	Fresh	Permanent
Lake		Greenleaf	USA	Representative basin	Dietz	2015	10.1002/2014GB004952	95.4	g C m-2 yr-1			150	LOI to C	Yes	Core	Radionuclide	Pb210	Constant Rate of Supply		44.3972	-93.6267	1.22	Fresh	Permanent
Lake		Greenleaf	USA	Central basin	Hobbs	2013	10.4319/lom.2013.11.316	110	g C m-2 yr-1			150	LOI to C	Yes	Core	Radionuclide	Pb210	Constant Rate of Supply		44.3972	-93.6267	1.22	Fresh	Permanent
Lake		Gucheng	China	Deepest point	Dong	2012	10.1111/j.1365-2486.2012.02697.x	10.91365	g C m-2 yr-1	8.533981	SD	110	Elemental Analyzer	Yes	Core	Radionuclide	Pb210, Cs137, Am241	Composite Constant Rate of Supply		31.27374	118.9248	24.5	Fresh	Permanent
Lake		Harriet	USA	Representative basin	Dietz	2015	10.1002/2014GB004952	25.01	g C m-2 yr-1			150	LOI to C	Yes	Core	Radionuclide	Pb210	Constant Rate of Supply		44.92222	-93.3044		Fresh	Permanent
Lake		Harvey	USA	Central basin	Hobbs	2013	10.4319/lom.2013.11.316	79	g C m-2 yr-1			150	LOI to C	Yes	Core	Radionuclide	Pb210	Constant Rate of Supply		48.05067	-88.796	0.55	Fresh	Permanent
Lake		Henderson	USA	Representative basin	Dietz	2015	10.1002/2014GB004952	26.29	g C m-2 yr-1			150	LOI to C	Yes	Core	Radionuclide	Pb210	Constant Rate of Supply		45.2307	-94.9929	0.3	Fresh	Permanent
Lake		Henderson	USA	Central basin	Hobbs	2013	10.4319/lom.2013.11.316	27	g C m-2 yr-1			150	LOI to C	Yes	Core	Radionuclide	Pb210	Constant Rate of Supply		45.2307	-94.9929	0.3	Fresh	Permanent
Lake		High	USA	Representative basin	Heathcote	2015	10.1007/s10933-014-9804-4	155	g C m-2 yr-1			16	LOI to C	Yes	Core	Radionuclide	Pb210	Constant Rate of Supply	2.2	43.30527	-94.7087		Fresh	Permanent
Lake		High Island	USA	Representative basin	Dietz	2015	10.1002/2014GB004952	83.94	g C m-2 yr-1			150	LOI to C	Yes	Core	Radionuclide	Pb210	Constant Rate of Supply		44.66806	-94.2128		Fresh	Permanent
Lake		Hjermstad	USA	Representative basin	Dietz	2015	10.1002/2014GB004952	98.34	g C m-2 yr-1			150	LOI to C	Yes	Core	Radionuclide	Pb210	Constant Rate of Supply		44.17258	-95.9713	0.28	Fresh	Permanent
Lake		Hjermstad A	USA	Central basin	Hobbs	2013	10.4319/lom.2013.11.316	106	g C m-2 yr-1			150	LOI to C	Yes	Core	Radionuclide	Pb210	Constant Rate of Supply		44.17258	-95.9713	0.28	Fresh	Permanent
Lake		Honghu	China	Deepest point	Gui	2013	10.1007/s10750-012-1365-9	113.2	g C m-2 yr-1			100	Potassium Dichromate		Core	Radionuclide	Cs137	Test ban treaty		29.82443	113.3101	344	Fresh	Permanent
Lake		Hook	USA	Central basin	Hobbs	2013	10.4319/lom.2013.11.316	133	g C m-2 yr-1			150	LOI to C	Yes	Core	Radionuclide	Pb210	Constant Rate of Supply		44.95465	-94.3402	1.33	Fresh	Permanent
Lake		Ingham	USA	Representative basin	Heathcote	2015	10.1007/s10933-014-9804-4	163	g C m-2 yr-1			16	LOI to C	Yes	Core	Radionuclide	Pb210	Constant Rate of Supply	2.65	43.3192	-94.6954		Fresh	Permanent
Lake		Intermediate	USA	Central basin	Hobbs	2013	10.4319/lom.2013.11.316	32	g C m-2 yr-1			150	LOI to C	Yes	Core	Radionuclide	Pb210	Constant Rate of Supply		48.03042	-88.7284	70.8	Fresh	Permanent
Lake		Iowa Lake	USA	Representative basin	Heathcote	2015	10.1007/s10933-014-9804-4	158	g C m-2 yr-1			16	LOI to C	Yes	Core	Radionuclide	Pb210	Constant Rate of Supply	2.61	43.50014	-94.4613		Fresh	Permanent
Lake		Island	USA	Central basin	Hobbs	2013	10.4319/lom.2013.11.316	62	g C m-2 yr-1			150	LOI to C	Yes	Core	Radionuclide	Pb210	Constant Rate of Supply		44.38283	-96.0099	0.65	Fresh	Permanent
Lake		Jessie	USA	Representative basin	Dietz	2015	10.1002/2014GB004952	39.13	g C m-2 yr-1			150	LOI to C	Yes	Core	Radionuclide	Pb210	Constant Rate of Supply		47.58611	-93.8197		Fresh	Permanent
Lake		Johanna	USA	Representative basin	Dietz	2015	10.1002/2014GB004952	41.79	g C m-2 yr-1			150	LOI to C	Yes	Core	Radionuclide	Pb210	Constant Rate of Supply		45.04444	-93.1711		Fresh	Permanent
Lake		Kabetogama	USA	Representative basin	Dietz	2015	10.1002/2014GB004952	24.76	g C m-2 yr-1			150	LOI to C	Yes	Core	Radionuclide	Pb210	Constant Rate of Supply		48.45833	-93.0419	97.26	Fresh	Permanent
Lake		Kabetogama	USA	Central basin	Hobbs	2013	10.4319/lom.2013.11.316	29	g C m-2 yr-1			150	LOI to C	Yes	Core	Radionuclide	Pb210	Constant Rate of Supply		48.45833	-93.0419	97.26	Fresh	Permanent
Lake		Kalandsvatenet	Norway	Representative basin	Anderson	2014	10.1111/gcb.12584	4.4	g C m-2 yr-1			100	LOI to C	Yes	Core	Radionuclide	Pb210		110	60.27295	5.398906	3.33	Fresh	Permanent
Lake		Kenfig Pool	Wales	Representative basin	Anderson	2014	10.1111/gcb.12584	56.8	g C m-2 yr-1			100	LOI to C	Yes	Core	Radionuclide	Pb210		2.6	51.51948	-3.73522	0.24	Fresh	Permanent
Lake		Kilbirnie Loch	Scotland	Representative basin	Anderson	2014	10.1111/gcb.12584	15.7	g C m-2 yr-1			100	LOI to C	Yes	Core	Radionuclide	Pb210		9.2	55.75435	-4.66188	0.81	Fresh	Permanent
Lake		Kjostad	USA	Central basin	Hobbs	2013	10.4319/lom.2013.11.316	14	g C m-2 yr-1			150	LOI to C	Yes	Core	Radionuclide	Pb210	Constant Rate of Supply		48.10921	-92.6064	1.68	Fresh	Permanent
Lake		Knudso	Denmark	Representative basin	Anderson	2014	10.1111/gcb.12584	45.3	g C m-2 yr-1			100	LOI to C	Yes	Core	Radionuclide	Pb210		29	56.10156	9.765167	0.56	Fresh	Permanent
Lake		Kreighle	USA	Representative basin	Dietz	2015	10.1002/2014GB004952	51.13	g C m-2 yr-1			150	LOI to C	Yes	Core	Radionuclide	Pb210	Constant Rate of Supply		45.57917	-94.478	0.51	Fresh	Permanent
Lake		Kreighle	USA	Central basin	Hobbs	2013	10.4319/lom.2013.11.316	36	g C m-2 yr-1			150	LOI to C	Yes	Core	Radionuclide	Pb210	Constant Rate of Supply		45.57917	-94.478	0.51	Fresh	Permanent
Lake		Labyrinthe	Canada	Deepest point	Ferland	2014	10.1002/2013JG002345	5.26	g C m-2 yr-1			100	LOI to C	Yes	Core	Radionuclide	Pb210	Constant Rate of Supply	21.2	51.5	-71.5	2.57	Fresh	Permanent
Lake		Lac d'Aydat	France	Representative basin	Anderson	2014	10.1111/gcb.12584	54.7	g C m-2 yr-1			100	LOI to C	Yes	Core	Radionuclide	Pb210		15	45.66411	2.986157	0.6	Fresh	Permanent
Lake		Lac de Gerardmar	France	Representative basin	Anderson	2014	10.1111/gcb.12584	4.3	g C m-2 yr-1			100	LOI to C	Yes	Core	Radionuclide	Pb210		37	48.06946	6.852953	1.2	Fresh	Permanent
Lake		Lac La Croix	USA	Representative basin	Dietz	2015	10.1002/2014GB004952	11.92	g C m-2 yr-1			150	LOI to C	Yes	Core	Radionuclide	Pb210	Constant Rate of Supply		48.35278	-92.1133	55.47	Fresh	Permanent
Lake		Lac La Croix	USA	Central basin	Hobbs	2013	10.4319/lom.2013.11.316	13	g C m-2 yr-1			150	LOI to C	Yes	Core	Radionuclide	Pb210	Constant Rate of Supply		48.35278	-92.1133	55.47	Fresh	Permanent
Lake		Lading	Denmark	Representative basin	Anderson	2014	10.1111/gcb.12584	76.8	g C m-2 yr-1			100	LOI to C	Yes	Core	Radionuclide	Pb210		1.5	56.21657	9.963285	0.39	Fresh	Permanent
Lake		Lady Slipper	USA	Representative basin	Dietz	2015	10.1002/2014GB004952	57.7	g C m-2 yr-1			150	LOI to C	Yes	Core	Radionuclide	Pb210	Constant Rate of Supply		44.5714	-95.629	1.16	Fresh	Permanent
Lake		Lady Slipper	USA	Central basin	Hobbs	2013	10.4319/lom.2013.11.316	55	g C m-2 yr-1			150	LOI to C	Yes	Core	Radionuclide	Pb210	Constant Rate of Supply		44.5714	-95.629	1.16	Fresh	Permanent
Lake		Lago Grande de Curuai	Brazil	Near the main channel	Moreira-Torcq	2004	10.1016/j.palaeo.2004.06.013	100	g C m-2 yr-1			150	Elemental Analyzer	Yes	Core	Radionuclide	Pb210	Constant Flux Constant Sedimentation Rate		-2.211052	-55.285144	359	Fresh	Permanent
Lake		Lake 34	Canada	Deepest point	Ferland	2014	10.1002/2013JG002345	4.25	g C m-2 yr-1			100	LOI to C	Yes	Core	Radionuclide	Pb210	Constant Rate of Supply	11.6	51.5	-71.5	0.46	Fresh	Permanent
Lake		Lake 40	Canada	Deepest point	Ferland	2014	10.1002/2013JG002345	5.83	g C m-2 yr-1			100	LOI to C	Yes	Core	Radionuclide	Pb210	Constant Rate of Supply	12.4	51.5	-71.5	0.16	Fresh	Permanent
Lake		Lake 60	Canada	Deepest point	Ferland	2014	10.1002/2013JG002345	3.17	g C m-2 yr-1			100	LOI to C	Yes	Core	Radionuclide	Pb210	Constant Rate of Supply	16.1	51.5	-71.5	1.38	Fresh	Permanent
Lake		Lake 66	Canada	Deepest point	Ferland	2014	10.1002/2013JG002345	6.96	g C m-2 yr-1			100	LOI to C	Yes	Core	Radionuclide	Pb210	Constant Rate of Supply	11.5	51.5	-71.5	0.07	Fresh	Permanent
Lake		Lake 8	Canada	Deepest point	Ferland	2014	10.1002/2013JG002345	5.07	g C m-2 yr-1			100	LOI to C	Yes	Core	Radionuclide	Pb210	Constant Rate of Supply	9.5	51.5	-71.5	0.32	Fresh	Permanent
Lake		Lake Bala	Wales	Representative basin	Anderson	2014	10.1111/gcb.12584	33.6	g C m-2 yr-1			100	LOI to C	Yes	Core	Radionuclide	Pb210		40	52.88777	-3.622	4.15	Fresh	Permanent
Lake		Lake Bled	Slovenia	Representative basin	Anderson	2014	10.1111/gcb.12584	15.2	g C m-2 yr-1			100	LOI to C	Yes	Core	Radionuclide	Pb210		32	46.36365	14.09419	1.48	Fresh	Permanent
Lake		Lake Brutrasket	Sweden	Deepest point	Widerlund	2014	10.1016/j.scitotenv.2014.03.068	17.37207	g C m-2 yr-1	8.802546		150	Elemental Analyzer	Yes	Core	Radionuclide	Pb210	Constant Rate of Supply		64.818	20.339	0.36	Fresh	Permanent
Lake		Lake Brutrasket	Sweden	Deepest point	Widerlund	2014	10.1016/j.scitotenv.2014.03.068	11.93723	g C m-2 yr-1	5.569954		150	Elemental Analyzer	Yes	Core	Radionuclide	Pb210	Constant Rate of Supply		64.818	20.339	0.36	Fresh	Permanent
Lake	East Basin	Lake Christina	USA		Thiessen	2012	10.1016/j.scitotenv.2012.06.068	4.55942	mg C cm-2 yr-1	2.019971	SD	200	Elemental Analyzer	Yes	Core	Radionuclide	Pb210	Constant Rate of Supply		46.092491	-95.74121	16.1	Fresh	Permanent
Lake	West Basin	Lake Christina	USA		Thiessen	2012	10.1016/j.scitotenv.2012.06.068	1.376538	mg C cm-2 yr-1	0.5523547	SD	200	Elemental Analyzer	Yes	Core	Radionuclide	Pb210	Constant Rate of Supply		46.092491	-95.74121	16.1	Fresh	Permanent
Lake		Lake Christina E	USA	Central basin	Hobbs	2013	10.4319/lom.2013.11.316	46	g C m-2 yr-1			150	LOI to C	Yes	Core	Radionuclide	Pb210	Constant Rate of Supply		46.08401	-95.6906	16.19	Fresh	Permanent
Lake		Lake Christina W	USA	Central basin	Hobbs	2013	10.4319/lom.2013.11.316	54	g C m-2 yr-1			150	LOI to C	Yes	Core	Radionuclide	Pb210	Constant Rate of Supply		46.09837	-95.7429	16.19	Fresh	Permanent
Lake		Lake Cornelia	USA	Representative basin	Heathcote	2015	10.1007/s10933-014-9804-4	141	g C m-2 yr-1			16	LOI to C	Yes	Core	Radionuclide	Pb210	Constant Rate of Supply	2.6	42.78664	-93.6894		Fresh	Permanent
Lake	Site #1- Rhone River delta	Lake Geneva	Switzerland		Randlett	2015	10.1039/c4em00470a	131.7	g C m-2 yr-1			50	Elemental Analyzer	Yes	Core	Radionuclide	Cs137	Test ban treaty	130	46.40693	6.84445	582	Fresh	Permanent
Lake	Site #2- Rhone River delta	Lake Geneva	Switzerland		Randlett	2015	10.1039/c4em00470a	129.8	g C m-2 yr-1			50	Elemental Analyzer	Yes	Core	Radionuclide	Cs137	Test ban treaty	90	46.40535	6.849583	582	Fresh	Permanent
Lake	Site #4- profundal	Lake Geneva	Switzerland		Randlett	2015	10.1039/c4em00470a	31.2	g C m-2 yr-1			50	Elemental Analyzer	Yes	Core	Radionuclide	Cs137	Test ban treaty	210	46.43718	6.822733	582	Fresh	Permanent
Lake	Site #5- profundal	Lake Geneva	Switzerland		Randlett	2015	10.1039/c4em00470a	19.8	g C m-2 yr-1			50	Elemental Analyzer	Yes	Core	Radionuclide	Cs137	Test ban treaty	240	46.4508	6.798883	582	Fresh	Permanent
Lake		Lake Greifen	Switzerland		Hollander	1992	10.1130/0091-7613(1992)020<0825:AYSROP>2.3.CO;2	2.481074	mg C cm-2 yr-1	1.707341	SD	200	Kerogen extraction	Yes	Core	Radionuclide, Varve	Cs137		32	47.350298	8.679832	24	Fresh	Permanent
Lake	KI-IN	Lake Kinneret	Israel		Sobek	2011	10.1007/s00027-011-0183-x	72	g C m-2 yr-1			150	Elemental Analyzer	Yes	Core	Radionuclide	Pb210, Cs137		7.3	32.82176	35.58903	168	Fresh	Permanent
Lake	KI-LA	Lake Kinneret	Israel		Sobek	2011	10.1007/s00027-011-0183-x	23	g C m-2 yr-1			150	Elemental Analyzer	Yes	Core	Radionuclide	Pb210, Cs137		12.5	32.82176	35.58903	168	Fresh	Permanent
Lake	KI-TI	Lake Kinneret	Israel		Sobek	2011	10.1007/s00027-011-0183-x	15	g C m-2 yr-1			150	Elemental Analyzer	Yes	Core	Radionuclide	Pb210, Cs137		11	32.82176	35.58903	168	Fresh	Permanent
Lake	KI-C	Lake Kinneret	Israel		Sobek	2011	10.1007/s00027-011-0183-x	54	g C m-2 yr-1			150	Elemental Analyzer	Yes	Core	Radionuclide	Pb210, Cs137		40	32.82176	35.58903	168	Fresh	Permanent
Lake		Lake Ledvica	Slovenia	Deepest point	Vreca	2006	10.4319/lo.2006.51.1_part_2.0781	10.33105	g C m-2 yr-1	6.708638	SD	150	Elemental Analyzer	Yes	Core	Radionuclide	Pb210, Cs137		15	46.33403	13.78667	0.0219	Fresh	Permanent
Lake		Lake Metta-Rakkurijarvi	Sweden	Deepest point	Widerlund	2014	10.1016/j.scitotenv.2014.03.068	18.08298	g C m-2 yr-1	11.6421		150	Elemental Analyzer	Yes	Core	Radionuclide	Pb210	Constant Rate of Supply		67.79867	20.151	0.721	Fresh	Permanent
Lake		Lake Metta-Rakkurijarvi	Sweden	Deepest point	Widerlund	2014	10.1016/j.scitotenv.2014.03.068	15.05602	g C m-2 yr-1	4.778588		150	Elemental Analyzer	Yes	Core	Radionuclide	Pb210	Constant Rate of Supply		67.79867	20.151	0.721	Fresh	Permanent
Lake		Lake Minnewashta	USA	Representative basin	Heathcote	2015	10.1007/s10933-014-9804-4	199	g C m-2 yr-1			16	LOI to C	Yes	Core	Radionuclide	Pb210	Constant Rate of Supply	4.87	43.36163	-95.1261		Fresh	Permanent
Lake		Lake Narlay	France	Deepest point	Belle	2016	10.1007/s10933-015-9864-0	0.1290318	g 100 cm-2 yr-1	0.02311579	SD	110	Elemental Analyzer	Yes	Core	Radionuclide	Pb210	Constant Flux Constant Sedimentation Rate	40	46.6425	5.912202	0.41	Fresh	Permanent
Lake		Lake of Menteith	Scotland	Representative basin	Anderson	2014	10.1111/gcb.12584	19.9	g C m-2 yr-1			100	LOI to C	Yes	Core	Radionuclide	Pb210		23	56.1753	-4.28913	2.5	Fresh	Permanent
Lake		Lake Ontario	USA	Deepest point in lake	Hodell	1998	10.4319/lo.1998.43.2.0200	7.436254	mg C cm-2 yr-1	3.561246	SD	90	Elemental Analyzer	Yes	Core	Radionuclide	Pb210	Constant Rate of Supply	145	43.753427	-77.82053	18960	Fresh	Permanent
Lake		Lake Ontario	USA	Deepest point in lake	Hodell	1998	10.4319/lo.1998.43.2.0200	4.789891	mg C cm-2 yr-1	2.968624	SD	90	Elemental Analyzer	Yes	Core	Radionuclide	Pb210	Constant Rate of Supply	145	43.753427	-77.82053	18960	Fresh	Permanent
Lake		Lake Peten Itza	Guatemala		Rosenmeier	2004	10.1023/B:HYDR.0000014038.64403.4d	2.414914	mg C cm-2 yr-1	1.535988	SD	100	Elemental Analyzer	Yes	Core	Radionuclide	Pb210	Constant Rate of Supply	6	16.92641	-89.894	21	Fresh	Permanent
Lake		Lake Planina	Slovenia	Deepest point	Vreca	2006	10.4319/lo.2006.51.1_part_2.0781	53.62448	g C m-2 yr-1	51.63035	SD	150	Elemental Analyzer	Yes	Core	Radionuclide	Pb210, Cs137		11	46.31111	13.83222	0.0156	Fresh	Permanent
Lake		Lake Rakkurijarvi	Sweden	Deepest point	Widerlund	2014	10.1016/j.scitotenv.2014.03.068	15.12569	g C m-2 yr-1	7.101387		150	Elemental Analyzer	Yes	Core	Radionuclide	Pb210	Constant Rate of Supply		67.7715	20.1525	0.769	Fresh	Permanent
Lake		Lake Rakkurijarvi	Sweden	Deepest point	Widerlund	2014	10.1016/j.scitotenv.2014.03.068	22.10248	g C m-2 yr-1	8.399276		150	Elemental Analyzer	Yes	Core	Radionuclide	Pb210	Constant Rate of Supply		67.7715	20.1525	0.769	Fresh	Permanent
Lake	BH03-1	Lake Superior	USA/Canada	west basin	O'Beirne	2014	10.1016/j.jglr.2014.11.005	1.944603	mg C cm-2 yr-1	0.3523415	SD	150	Elemental Analyzer	Yes	Core	Radionuclide	Pb210	Constant Rate of Supply	44	46.865574	-91.707075		Fresh	Permanent
Lake	BH09-5	Lake Superior	USA/Canada	west basin	O'Beirne	2014	10.1016/j.jglr.2014.11.005	2.106293	mg C cm-2 yr-1	0.4368635	SD	150	Elemental Analyzer	Yes	Core	Radionuclide	Pb210	Constant Rate of Supply	48	46.865574	-91.707075		Fresh	Permanent
Lake		Lake Vansjo Vanemfjorden	Norway	Representative basin	Anderson	2014	10.1111/gcb.12584	34.2	g C m-2 yr-1			100	LOI to C	Yes	Core	Radionuclide	Pb210		16	59.3886	10.84451	11	Fresh	Permanent
Lake		Langeso	Denmark	Representative basin	Anderson	2014	10.1111/gcb.12584	151.2	g C m-2 yr-1			100	LOI to C	Yes	Core	Radionuclide	Pb210		4.5	55.3	10.1	0.17	Fresh	Permanent
Lake		Leverson	USA	Central basin	Hobbs	2013	10.4319/lom.2013.11.316	120	g C m-2 yr-1			150	LOI to C	Yes	Core	Radionuclide	Pb210	Constant Rate of Supply		45.01778	-95.062	0.08	Fresh	Permanent
Lake		Lilla Sangaren	Sweden	Deepest point	Chimel	2015	10.1002/2015JG002987	3.680635	g C m-2 yr-1	0.7457142	SD	100	Elemental Analyzer	Yes	Core	Radionuclide	Pb210	Constant Rate of Supply	18.4	59.9	15.39222	0.238	Fresh	Permanent
Lake		Lilla Sangaren	Sweden	Central	Sobek	2009	10.4319/lo.2009.54.6.2243	32	g C m-2 yr-1				Elemental Analyzer	Yes	Core	Radionuclide	Pb210, Cs137		17	59.8997	15.3935	0.24	Fresh	Permanent
Lake		Lindores Loch	Scotland	Representative basin	Anderson	2014	10.1111/gcb.12584	34	g C m-2 yr-1			100	LOI to C	Yes	Core	Radionuclide	Pb210		3.5	56.33349	-3.18534	0.405	Fresh	Permanent
Lake		Little Bass	USA	Representative basin	Dietz	2015	10.1002/2014GB004952	24.82	g C m-2 yr-1			150	LOI to C	Yes	Core	Radionuclide	Pb210	Constant Rate of Supply		47.28639	-93.6041		Fresh	Permanent
Lake		Little Carnelian	USA	Representative basin	Dietz	2015	10.1002/2014GB004952	19.12	g C m-2 yr-1			150	LOI to C	Yes	Core	Radionuclide	Pb210	Constant Rate of Supply		45.11806	-92.798		Fresh	Permanent
Lake		Little Long	USA	Representative basin	Dietz	2015	10.1002/2014GB004952	22.75	g C m-2 yr-1			150	LOI to C	Yes	Core	Radionuclide	Pb210	Constant Rate of Supply		44.95	-93.7083		Fresh	Permanent
Lake		Little Lower Elk	USA	Representative basin	Dietz	2015	10.1002/2014GB004952	46.77	g C m-2 yr-1			150	LOI to C	Yes	Core	Radionuclide	Pb210	Constant Rate of Supply		45.933	-95.8107	0.52	Fresh	Permanent
Lake		Little Lower Elk	USA	Central basin	Hobbs	2013	10.4319/lom.2013.11.316	47	g C m-2 yr-1			150	LOI to C	Yes	Core	Radionuclide	Pb210	Constant Rate of Supply		45.93337	-95.8096	0.52	Fresh	Permanent
Lake		Little Spirit	USA	Representative basin	Heathcote	2015	10.1007/s10933-014-9804-4	133	g C m-2 yr-1			16	LOI to C	Yes	Core	Radionuclide	Pb210	Constant Rate of Supply	2.84	43.51047	-95.1285		Fresh	Permanent
Lake		Little Trout	USA	Representative basin	Dietz	2015	10.1002/2014GB004952	8.46	g C m-2 yr-1			150	LOI to C	Yes	Core	Radionuclide	Pb210	Constant Rate of Supply		48.3972	-92.5227	1.1	Fresh	Permanent
Lake		Little Trout	USA	Central basin	Hobbs	2013	10.4319/lom.2013.11.316	9	g C m-2 yr-1			150	LOI to C	Yes	Core	Radionuclide	Pb210	Constant Rate of Supply		48.3972	-92.5227	1.1	Fresh	Permanent
Lake		Little Turtle	USA	Representative basin	Dietz	2015	10.1002/2014GB004952	55.76	g C m-2 yr-1			150	LOI to C	Yes	Core	Radionuclide	Pb210	Constant Rate of Supply		45.88399	-95.8448	0.1	Fresh	Permanent
Lake		Little Turtle	USA	Central basin	Hobbs	2013	10.4319/lom.2013.11.316	51	g C m-2 yr-1			150	LOI to C	Yes	Core	Radionuclide	Pb210	Constant Rate of Supply		45.88442	-95.8459	0.1	Fresh	Permanent
Lake		Little Wall	USA	Representative basin	Heathcote	2015	10.1007/s10933-014-9804-4	75	g C m-2 yr-1			16	LOI to C	Yes	Core	Radionuclide	Pb210	Constant Rate of Supply	1.62	42.26895	-93.6379		Fresh	Permanent
Lake		Llangorse Lake	Wales	Representative basin	Anderson	2014	10.1111/gcb.12584	93.5	g C m-2 yr-1			100	LOI to C	Yes	Core	Radionuclide	Pb210		9	51.93053	-3.26057	1.4	Fresh	Permanent
Lake		Locator	USA	Representative basin	Dietz	2015	10.1002/2014GB004952	8.76	g C m-2 yr-1			150	LOI to C	Yes	Core	Radionuclide	Pb210	Constant Rate of Supply		48.54119	-93.0056	0.54	Fresh	Permanent
Lake		Locator	USA	Central basin	Hobbs	2013	10.4319/lom.2013.11.316	9	g C m-2 yr-1			150	LOI to C	Yes	Core	Radionuclide	Pb210	Constant Rate of Supply		48.54119	-93.0056	0.54	Fresh	Permanent
Lake		Loch Arkaig	Scotland	Representative basin	Anderson	2014	10.1111/gcb.12584	5.7	g C m-2 yr-1			100	LOI to C	Yes	Core	Radionuclide	Pb210		100	56.97362	-5.16875	15.97	Fresh	Permanent
Lake		Loch Awe	Scotland	Representative basin	Anderson	2014	10.1111/gcb.12584	12.2	g C m-2 yr-1			100	LOI to C	Yes	Core	Radionuclide	Pb210		94	56.29402	-5.23171	38	Fresh	Permanent
Lake		Loch Davan	Scotland	Representative basin	Anderson	2014	10.1111/gcb.12584	87.7	g C m-2 yr-1			100	LOI to C	Yes	Core	Radionuclide	Pb210		2.7	57.09389	-2.92324	0.42	Fresh	Permanent
Lake		Loch Earn	Scotland	Representative basin	Anderson	2014	10.1111/gcb.12584	24.8	g C m-2 yr-1			100	LOI to C	Yes	Core	Radionuclide	Pb210		88	56.38598	-4.19985	9.5	Fresh	Permanent
Lake		Loch Eck	Scotland	Representative basin	Anderson	2014	10.1111/gcb.12584	20.4	g C m-2 yr-1			100	LOI to C	Yes	Core	Radionuclide	Pb210		45	56.08331	-4.99416	4.3	Fresh	Permanent
Lake		Loch Eye	Scotland	Representative basin	Anderson	2014	10.1111/gcb.12584	46.4	g C m-2 yr-1			100	LOI to C	Yes	Core	Radionuclide	Pb210		2.1	57.79247	-3.96842	1.6	Fresh	Permanent
Lake		Loch Flemington	Scotland	Representative basin	Anderson	2014	10.1111/gcb.12584	72.5	g C m-2 yr-1			100	LOI to C	Yes	Core	Radionuclide	Pb210		2.2	57.54219	-3.99013	0.15	Fresh	Permanent
Lake		Loch Kinord	Scotland	Representative basin	Anderson	2014	10.1111/gcb.12584	28.7	g C m-2 yr-1			100	LOI to C	Yes	Core	Radionuclide	Pb210		3.5	57.08192	-2.92293	0.77	Fresh	Permanent
Lake		Loch Leven	Scotland	Representative basin	Anderson	2014	10.1111/gcb.12584	23.8	g C m-2 yr-1			100	LOI to C	Yes	Core	Radionuclide	Pb210		25.5	56.20046	-3.37257	13.7	Fresh	Permanent
Lake		Loch Lomond North	Scotland	Representative basin	Anderson	2014	10.1111/gcb.12584	15.9	g C m-2 yr-1			100	LOI to C	Yes	Core	Radionuclide	Pb210		190	56.23611	-4.69262	71	Fresh	Permanent
Lake		Loch Lomond South	Scotland	Representative basin	Anderson	2014	10.1111/gcb.12584	11.1	g C m-2 yr-1			100	LOI to C	Yes	Core	Radionuclide	Pb210		25	56.0742	-4.59296	71	Fresh	Permanent
Lake		Loch Lubnaig	Scotland	Representative basin	Anderson	2014	10.1111/gcb.12584	25	g C m-2 yr-1			100	LOI to C	Yes	Core	Radionuclide	Pb210		42	56.29025	-4.2906	2.3	Fresh	Permanent
Lake		Loch Maree	Scotland	Representative basin	Anderson	2014	10.1111/gcb.12584	3.4	g C m-2 yr-1			100	LOI to C	Yes	Core	Radionuclide	Pb210		112	57.70635	-5.51505	28	Fresh	Permanent
Lake		Loch Mjosa	Scotland	Representative basin	Anderson	2014	10.1111/gcb.12584	7.4	g C m-2 yr-1			100	LOI to C	Yes	Core	Radionuclide	Pb210		453	60.8	11	362	Fresh	Permanent
Lake		Loch Monzievaird	Scotland	Representative basin	Anderson	2014	10.1111/gcb.12584	48.2	g C m-2 yr-1			100	LOI to C	Yes	Core	Radionuclide	Pb210		10	56.3872	-3.88161	0.163	Fresh	Permanent
Lake		Loch nan Gad	Scotland	Representative basin	Anderson	2014	10.1111/gcb.12584	46.6	g C m-2 yr-1			100	LOI to C	Yes	Core	Radionuclide	Pb210		1.7	55.75704	-5.5339	0.098	Fresh	Permanent
Lake		Loch of Skene	Scotland	Representative basin	Anderson	2014	10.1111/gcb.12584	35.2	g C m-2 yr-1			100	LOI to C	Yes	Core	Radionuclide	Pb210		1.8	57.15739	-2.35718	1.1	Fresh	Permanent
Lake		Loch of the Lowes	Scotland	Representative basin	Anderson	2014	10.1111/gcb.12584	14.7	g C m-2 yr-1			100	LOI to C	Yes	Core	Radionuclide	Pb210		12.5	56.57671	-3.54864	0.88	Fresh	Permanent
Lake		Loch Shiel	Scotland	Representative basin	Anderson	2014	10.1111/gcb.12584	8.4	g C m-2 yr-1			100	LOI to C	Yes	Core	Radionuclide	Pb210		140	56.80562	-5.549	19.93	Fresh	Permanent
Lake		Loch Ussie	Scotland	Representative basin	Anderson	2014	10.1111/gcb.12584	39.7	g C m-2 yr-1			100	LOI to C	Yes	Core	Radionuclide	Pb210		12	57.57964	-4.50266	0.82	Fresh	Permanent
Lake		Loiten	USA	Representative basin	Dietz	2015	10.1002/2014GB004952	7.15	g C m-2 yr-1			150	LOI to C	Yes	Core	Radionuclide	Pb210	Constant Rate of Supply		48.5256	-92.9233		Fresh	Permanent
Lake		Lone Tree	USA	Representative basin	Dietz	2015	10.1002/2014GB004952	91.15	g C m-2 yr-1			150	LOI to C	Yes	Core	Radionuclide	Pb210	Constant Rate of Supply		44.6894	-95.4448	0.33	Fresh	Permanent
Lake		Lone Tree	USA	Central basin	Hobbs	2013	10.4319/lom.2013.11.316	85	g C m-2 yr-1			150	LOI to C	Yes	Core	Radionuclide	Pb210	Constant Rate of Supply		44.68958	-95.4454	0.33	Fresh	Permanent
Lake		Long	USA	Central basin	Hobbs	2013	10.4319/lom.2013.11.316	21	g C m-2 yr-1			150	LOI to C	Yes	Core	Radionuclide	Pb210	Constant Rate of Supply		45.32583	-94.87	1.33	Fresh	Permanent
Lake		Long (Clearwater County)	USA	Representative basin	Dietz	2015	10.1002/2014GB004952	16.01	g C m-2 yr-1			150	LOI to C	Yes	Core	Radionuclide	Pb210	Constant Rate of Supply		47.2763	-95.2986		Fresh	Permanent
Lake		Long (Itasca County)	USA	Representative basin	Dietz	2015	10.1002/2014GB004952	22.47	g C m-2 yr-1			150	LOI to C	Yes	Core	Radionuclide	Pb210	Constant Rate of Supply		47.22462	-93.6534		Fresh	Permanent
Lake		Long (Kandiyohi County)	USA	Representative basin	Dietz	2015	10.1002/2014GB004952	25	g C m-2 yr-1			150	LOI to C	Yes	Core	Radionuclide	Pb210	Constant Rate of Supply		45.32583	-94.87	1.33	Fresh	Permanent
Lake		Longgan	China	Deepest point	Dong	2012	10.1111/j.1365-2486.2012.02697.x	32.60601	g C m-2 yr-1	34.925	SD	100	Elemental Analyzer	Yes	Core	Radionuclide	Pb210, Cs137, Am241	Composite Constant Rate of Supply		29.92865	116.1503	316.2	Fresh	Permanent
Lake		Loon	USA	Representative basin	Dietz	2015	10.1002/2014GB004952	23.61	g C m-2 yr-1			150	LOI to C	Yes	Core	Radionuclide	Pb210	Constant Rate of Supply		47.23306	-93.6466		Fresh	Permanent
Lake		Lost Island	USA	Representative basin	Heathcote	2015	10.1007/s10933-014-9804-4	83	g C m-2 yr-1			16	LOI to C	Yes	Core	Radionuclide	Pb210	Constant Rate of Supply	3.8	43.17168	-94.9062		Fresh	Permanent
Lake		Lough Allen	Ireland	Representative basin	Anderson	2014	10.1111/gcb.12584	65.9	g C m-2 yr-1			100	LOI to C	Yes	Core	Radionuclide	Pb210		30	54.12741	-8.05309	35	Fresh	Permanent
Lake		Lough Ballywillin	Ireland	Representative basin	Anderson	2014	10.1111/gcb.12584	219.1	g C m-2 yr-1			100	LOI to C	Yes	Core	Radionuclide	Pb210		6	54.54253	-8.06706	0.035	Fresh	Permanent
Lake		Lough Brantry	Northern Ireland	Representative basin	Anderson	2014	10.1111/gcb.12584	41.3	g C m-2 yr-1			100	LOI to C	Yes	Core	Radionuclide	Pb210		11	54.42803	-6.84742	0.75	Fresh	Permanent
Lake		Lough Creeve	Northern Ireland	Representative basin	Anderson	2014	10.1111/gcb.12584	60.8	g C m-2 yr-1			100	LOI to C	Yes	Core	Radionuclide	Pb210		8	54.40329	-6.86484	0.15	Fresh	Permanent
Lake		Lough Heron	Ireland	Representative basin	Anderson	2014	10.1111/gcb.12584	59.2	g C m-2 yr-1			100	LOI to C	Yes	Core	Radionuclide	Pb210		12	54.3	-7.1	0.06	Fresh	Permanent
Lake		Lough Melvin	Ireland	Representative basin	Anderson	2014	10.1111/gcb.12584	17.4	g C m-2 yr-1			100	LOI to C	Yes	Core	Radionuclide	Pb210		45	54.42784	-8.1491	24	Fresh	Permanent
Lake		Lough Oughter	Ireland	Representative basin	Anderson	2014	10.1111/gcb.12584	94.4	g C m-2 yr-1			100	LOI to C	Yes	Core	Radionuclide	Pb210		10	54.01753	-7.48265	13	Fresh	Permanent
Lake		Lower Gar Lake	USA	Representative basin	Heathcote	2015	10.1111/gcb.12584	128	g C m-2 yr-1			16	LOI to C	Yes	Core	Radionuclide	Pb210	Constant Rate of Supply	1.62	43.3508	-95.1197		Fresh	Permanent
Lake		Loweswater	England	Representative basin	Anderson	2014	10.1111/gcb.12584	11.7	g C m-2 yr-1			100	LOI to C	Yes	Core	Radionuclide	Pb210		146	54.58351	-3.35622	0.64	Fresh	Permanent
Lake		Luce	USA	Central basin	Hobbs	2013	10.4319/lom.2013.11.316	55	g C m-2 yr-1			150	LOI to C	Yes	Core	Radionuclide	Pb210	Constant Rate of Supply		44.96481	-93.7811	0.09	Fresh	Permanent
Lake		Lura	USA	Central basin	Hobbs	2013	10.4319/lom.2013.11.316	65	g C m-2 yr-1			150	LOI to C	Yes	Core	Radionuclide	Pb210	Constant Rate of Supply		43.87569	-94.0159	5.26	Fresh	Permanent
Lake		M-43	Canada	Deepest point	Squires	2006	10.1139/F05-252	12.3	g C m-2 yr-1			100	LOI to C	Yes	Core	Radionuclide	Pb210, Cs137	Constant Rate of Supply	0.5	56.074679	-115.479299	0.02	Fresh	Permanent
Lake		Malachy	USA	Central basin	Hobbs	2013	10.4319/lom.2013.11.316	62	g C m-2 yr-1			150	LOI to C	Yes	Core	Radionuclide	Pb210	Constant Rate of Supply		45.36807	-95.679	0.13	Fresh	Permanent
Lake		Manitou	USA	Central basin	Hobbs	2013	10.4319/lom.2013.11.316	30	g C m-2 yr-1			150	LOI to C	Yes	Core	Radionuclide	Pb210	Constant Rate of Supply		45.12693	-86.0237	1.04	Fresh	Permanent
Lake		Manor House Lower Erne	Northern Ireland	Representative basin	Anderson	2014	10.1111/gcb.12584	117.7	g C m-2 yr-1			100	LOI to C	Yes	Core	Radionuclide	Pb210		25	54.42293	-7.70563		Fresh	Permanent
Lake		Marcott	USA	Representative basin	Dietz	2015	10.1002/2014GB004952	28.78	g C m-2 yr-1			150	LOI to C	Yes	Core	Radionuclide	Pb210	Constant Rate of Supply		44.8161	-93.0677		Fresh	Permanent
Lake		Margaret	USA	Representative basin	Dietz	2015	10.1002/2014GB004952	61.87	g C m-2 yr-1			150	LOI to C	Yes	Core	Radionuclide	Pb210	Constant Rate of Supply		46.4869	-94.364		Fresh	Permanent
Lake		Mavis East	USA	Central basin	Hobbs	2013	10.4319/lom.2013.11.316	63	g C m-2 yr-1			150	LOI to C	Yes	Core	Radionuclide	Pb210	Constant Rate of Supply		46.0956	-96.0424	0.22	Fresh	Permanent
Lake		Mavis West	USA	Central basin	Hobbs	2013	10.4319/lom.2013.11.316	68	g C m-2 yr-1			150	LOI to C	Yes	Core	Radionuclide	Pb210	Constant Rate of Supply		46.26367	-96.0516	0.14	Fresh	Permanent
Lake		McCarrons	USA	Representative basin	Dietz	2015	10.1002/2014GB004952	29.66	g C m-2 yr-1			150	LOI to C	Yes	Core	Radionuclide	Pb210	Constant Rate of Supply		44.99861	-93.1128		Fresh	Permanent
Lake		Middle Twin	USA	Representative basin	Dietz	2015	10.1002/2014GB004952	53.96	g C m-2 yr-1			150	LOI to C	Yes	Core	Radionuclide	Pb210	Constant Rate of Supply		45.04222	-93.3403		Fresh	Permanent
Lake		Mill Loch	Scotland	Representative basin	Anderson	2014	10.1111/gcb.12584	36.3	g C m-2 yr-1			100	LOI to C	Yes	Core	Radionuclide	Pb210		16.8	55.13446	-3.44835	0.11	Fresh	Permanent
Lake		Mille Lacs	USA	Representative basin	Dietz	2015	10.1002/2014GB004952	23.17	g C m-2 yr-1			150	LOI to C	Yes	Core	Radionuclide	Pb210	Constant Rate of Supply		46.23333	-93.6419		Fresh	Permanent
Lake		Miller	USA	Representative basin	Dietz	2015	10.1002/2014GB004952	126.87	g C m-2 yr-1			150	LOI to C	Yes	Core	Radionuclide	Pb210	Constant Rate of Supply		44.78611	-93.7413		Fresh	Permanent
Lake		Mistumis	Canada	Deepest point	Ferland	2014	10.1002/2013JG002345	1.09	g C m-2 yr-1			100	LOI to C	Yes	Core	Radionuclide	Pb210	Constant Rate of Supply	14.6	51.5	-71.5	3.97	Fresh	Permanent
Lake		Monk Myre	Scotland	Representative basin	Anderson	2014	10.1111/gcb.12584	115.8	g C m-2 yr-1			100	LOI to C	Yes	Core	Radionuclide	Pb210		2.5	56.57001	-3.28818	0.054	Fresh	Permanent
Lake		Mono Lake	USA	Deep basin	Jellison	1996	10.4319/lo.1996.41.7.1539	114.0614	g C m-2 yr-1	20.70782	SD	180	Elemental Analyzer	Yes	Core	Radionuclide	Pb210		35	38.008771	-119.001194	180	Saline	Permanent
Lake		Morrison	USA	Central basin	Hobbs	2013	10.4319/lom.2013.11.316	93	g C m-2 yr-1			150	LOI to C	Yes	Core	Radionuclide	Pb210	Constant Rate of Supply		46.13112	-95.893	0.2	Fresh	Permanent
Lake		Morse	USA	Representative basin	Heathcote	2015	10.1007/s10933-014-9804-4	57	g C m-2 yr-1			16	LOI to C	Yes	Core	Radionuclide	Pb210	Constant Rate of Supply	2.02	42.83973	-93.6941		Fresh	Permanent
Lake		Moskey Basin, Lake Superior	USA	Central basin	Hobbs	2013	10.4319/lom.2013.11.316	19	g C m-2 yr-1			150	LOI to C	Yes	Core	Radionuclide	Pb210	Constant Rate of Supply		48.06897	-88.5664		Fresh	Permanent
Lake		Mukooda	USA	Central basin	Hobbs	2013	10.4319/lom.2013.11.316	11	g C m-2 yr-1			150	LOI to C	Yes	Core	Radionuclide	Pb210	Constant Rate of Supply		48.33402	-92.4887	3.13	Fresh	Permanent
Lake		Murk	USA	Central basin	Hobbs	2013	10.4319/lom.2013.11.316	68	g C m-2 yr-1			150	LOI to C	Yes	Core	Radionuclide	Pb210	Constant Rate of Supply		45.1201	-95.0729	0.16	Fresh	Permanent
Lake		Namakan	USA	Representative basin	Dietz	2015	10.1002/2014GB004952	11.57	g C m-2 yr-1			150	LOI to C	Yes	Core	Radionuclide	Pb210	Constant Rate of Supply		48.43528	-92.5836	48.24	Fresh	Permanent
Lake		Namakan	USA	Central basin	Hobbs	2013	10.4319/lom.2013.11.316	15	g C m-2 yr-1			150	LOI to C	Yes	Core	Radionuclide	Pb210	Constant Rate of Supply		48.4338	-92.7023	48.24	Fresh	Permanent
Lake		Nanyihu	China	Deepest point	Gui	2013	10.1007/s10750-012-1365-9	28.9	g C m-2 yr-1			50	Potassium Dichromate		Core	Radionuclide	Pb210, Cs137	Constant Initial Concentration		30.49124	114.3546	148	Fresh	Permanent
Lake		Natel	Canada	Deepest point	Ferland	2014	10.1002/2013JG002345	2.35	g C m-2 yr-1			100	LOI to C	Yes	Core	Radionuclide	Pb210	Constant Rate of Supply	25.8	51.5	-71.5	3.87	Fresh	Permanent
Lake		Nelson	USA	Representative basin	Dietz	2015	10.1002/2014GB004952	59.15	g C m-2 yr-1			150	LOI to C	Yes	Core	Radionuclide	Pb210	Constant Rate of Supply		45.52464	-95.4457	1.1	Fresh	Permanent
Lake		Nelson	USA	Central basin	Hobbs	2013	10.4319/lom.2013.11.316	61	g C m-2 yr-1			150	LOI to C	Yes	Core	Radionuclide	Pb210	Constant Rate of Supply		45.52387	-95.4443	1.1	Fresh	Permanent
Lake		Ninemile	USA	Representative basin	Dietz	2015	10.1002/2014GB004952	22.45	g C m-2 yr-1			150	LOI to C	Yes	Core	Radionuclide	Pb210	Constant Rate of Supply		47.57944	-91.0833		Fresh	Permanent
Lake		Nipisquit	USA	Representative basin	Dietz	2015	10.1002/2014GB004952	18.89	g C m-2 yr-1			150	LOI to C	Yes	Core	Radionuclide	Pb210	Constant Rate of Supply		47.35556	-91.2474	0.24	Fresh	Permanent
Lake		Nipisquit	USA	Central basin	Hobbs	2013	10.4319/lom.2013.11.316	21	g C m-2 yr-1			150	LOI to C	Yes	Core	Radionuclide	Pb210	Constant Rate of Supply		47.35557	-91.2478	0.24	Fresh	Permanent
Lake		North Twin	USA	Representative basin	Heathcote	2015	10.1007/s10933-014-9804-4	109	g C m-2 yr-1			16	LOI to C	Yes	Core	Radionuclide	Pb210	Constant Rate of Supply	2.95	42.4853	-94.6292		Fresh	Permanent
Lake		Oak	USA	Representative basin	Dietz	2015	10.1002/2014GB004952	53.62	g C m-2 yr-1			150	LOI to C	Yes	Core	Radionuclide	Pb210	Constant Rate of Supply		44.5367	-96.2425	0.4	Fresh	Permanent
Lake		Oak	USA	Central basin	Hobbs	2013	10.4319/lom.2013.11.316	59	g C m-2 yr-1			150	LOI to C	Yes	Core	Radionuclide	Pb210	Constant Rate of Supply		44.5367	-96.2425	0.4	Fresh	Permanent
Lake		Ohlsrud	USA	Representative basin	Dietz	2015	10.1002/2014GB004952	61.64	g C m-2 yr-1			150	LOI to C	Yes	Core	Radionuclide	Pb210	Constant Rate of Supply		45.79722	-96.04708	0.76	Fresh	Permanent
Lake		Ohsrund	USA	Central basin	Hobbs	2013	10.4319/lom.2013.11.316	63	g C m-2 yr-1			150	LOI to C	Yes	Core	Radionuclide	Pb210	Constant Rate of Supply		45.79722	-96.0478	0.76	Fresh	Permanent
Lake		Oppsveten	Sweden	Deepest point	Chimel	2015	10.1002/2015JG002987	5.159554	g C m-2 yr-1	1.133885	SD	100	Elemental Analyzer	Yes	Core	Radionuclide	Pb210	Constant Rate of Supply	13.1	60.01639	15.46528	0.65	Fresh	Permanent
Lake		Org	USA	Central basin	Hobbs	2013	10.4319/lom.2013.11.316	67	g C m-2 yr-1			150	LOI to C	Yes	Core	Radionuclide	Pb210	Constant Rate of Supply		45.05857	-95.0908	0.03	Fresh	Permanent
Lake		Outer	USA	Central basin	Hobbs	2013	10.4319/lom.2013.11.316	24	g C m-2 yr-1			150	LOI to C	Yes	Core	Radionuclide	Pb210	Constant Rate of Supply		47.00417	-90.4598	0.22	Fresh	Permanent
Lake		Ovre Skarsjon	Sweden	Deepest point	Chimel	2015	10.1002/2015JG002987	7.075403	g C m-2 yr-1	3.071555	SD	100	Elemental Analyzer	Yes	Core	Radionuclide	Pb210	Constant Rate of Supply	31.8	59.84722	15.54972	1.65	Fresh	Permanent
Lake		Owasso	USA	Representative basin	Dietz	2015	10.1002/2014GB004952	59.16	g C m-2 yr-1			150	LOI to C	Yes	Core	Radionuclide	Pb210	Constant Rate of Supply		45.0375	-93.1211		Fresh	Permanent
Lake		Peary	USA	Representative basin	Dietz	2015	10.1002/2014GB004952	25.93	g C m-2 yr-1			150	LOI to C	Yes	Core	Radionuclide	Pb210	Constant Rate of Supply		48.52611	-92.7708	0.45	Fresh	Permanent
Lake		Peary	USA	Central basin	Hobbs	2013	10.4319/lom.2013.11.316	29	g C m-2 yr-1			150	LOI to C	Yes	Core	Radionuclide	Pb210	Constant Rate of Supply		48.52611	-92.7708	0.45	Fresh	Permanent
Lake		Peltier	USA	Representative basin	Dietz	2015	10.1002/2014GB004952	67.43	g C m-2 yr-1			150	LOI to C	Yes	Core	Radionuclide	Pb210	Constant Rate of Supply		45.17917	-93.0586		Fresh	Permanent
Lake		Pickerel	USA	Representative basin	Heathcote	2015	10.1007/s10933-014-9804-4	148	g C m-2 yr-1			16	LOI to C	Yes	Core	Radionuclide	Pb210	Constant Rate of Supply	1.48	42.90674	-94.9221		Fresh	Permanent
Lake		Pisa	USA	Central basin	Hobbs	2013	10.4319/lom.2013.11.316	83	g C m-2 yr-1			150	LOI to C	Yes	Core	Radionuclide	Pb210	Constant Rate of Supply		45.04808	-95.0552	0.1	Fresh	Permanent
Lake		Planina pri Jezeru	Slovenia	Representative basin	Anderson	2014	10.1111/gcb.12584	7.9	g C m-2 yr-1			100	LOI to C	Yes	Core	Radionuclide	Pb210		10	46.31108	13.82726	0.02	Fresh	Permanent
Lake		Portage	USA	Representative basin	Dietz	2015	10.1002/2014GB004952	66.02	g C m-2 yr-1			150	LOI to C	Yes	Core	Radionuclide	Pb210	Constant Rate of Supply		46.96583	-95.1186		Fresh	Permanent
Lake	Site 96	Pyramid Lake	USA	deepest point	Meyers	1998	10.4319/lo.1998.43.1.0160	0.7495455	mg C cm-2 yr-1	0.1225705	SD	150	Elemental Analyzer	Yes	Core	Radionuclide	Pb210		102	40.041924	-119.571067	487	Saline	Permanent	averaged TOC rates for past 150 years (Table 1)
Lake	Site 93	Pyramid Lake	USA	average depth	Meyers	1998	10.4319/lo.1998.43.1.0160	0.4597087	mg C cm-2 yr-1	0.03152734	SD	150	Elemental Analyzer	Yes	Core	Radionuclide	Pb210		50	40.041924	-119.571067	487	Saline	Permanent	averaged TOC rates for past 150 years (Table 1)
Lake		Rainy	USA	Representative basin	Dietz	2015	10.1002/2014GB004952	11.49	g C m-2 yr-1			150	LOI to C	Yes	Core	Radionuclide	Pb210	Constant Rate of Supply		48.62444	-93.0117	233.8	Fresh	Permanent
Lake		Rainy	USA	Central basin	Hobbs	2013	10.4319/lom.2013.11.316	14	g C m-2 yr-1			150	LOI to C	Yes	Core	Radionuclide	Pb210	Constant Rate of Supply		48.53918	-92.8292	233.8	Fresh	Permanent
Lake		Ravn	Denmark	Representative basin	Anderson	2014	10.1111/gcb.12584	37.5	g C m-2 yr-1			100	LOI to C	Yes	Core	Radionuclide	Pb210		33	56.09978	9.499744	1.82	Fresh	Permanent
Lake		Rice	USA	Representative basin	Heathcote	2015	10.1007/s10933-014-9804-4	66	g C m-2 yr-1			16	LOI to C	Yes	Core	Radionuclide	Pb210	Constant Rate of Supply	1.55	43.38938	-93.4978		Fresh	Permanent
Lake		Richardson	USA	Representative basin	Dietz	2015	10.1002/2014GB004952	76.89	g C m-2 yr-1			150	LOI to C	Yes	Core	Radionuclide	Pb210	Constant Rate of Supply		45.15889	-94.4394	0.48	Fresh	Permanent
Lake		Richardson	USA	Central basin	Hobbs	2013	10.4319/lom.2013.11.316	81	g C m-2 yr-1			150	LOI to C	Yes	Core	Radionuclide	Pb210	Constant Rate of Supply		45.15889	-94.4394	0.48	Fresh	Permanent
Lake		Richie	USA	Central basin	Hobbs	2013	10.4319/lom.2013.11.316	19	g C m-2 yr-1			150	LOI to C	Yes	Core	Radionuclide	Pb210	Constant Rate of Supply		48.04092	-88.7024	2.16	Fresh	Permanent
Lake		Rollesby Broad	England	Representative basin	Anderson	2014	10.1111/gcb.12584	83.2	g C m-2 yr-1			100	LOI to C	Yes	Core	Radionuclide	Pb210	Constant Initial Concentration	2.5	52.67547	1.638601	0.73	Fresh	Permanent
Lake		Round	USA	Central basin	Hobbs	2013	10.4319/lom.2013.11.316	102	g C m-2 yr-1			150	LOI to C	Yes	Core	Radionuclide	Pb210	Constant Rate of Supply		47.21321	-93.3585	0.4	Fresh	Permanent
Lake		Round (Itasca County)	USA	Representative basin	Dietz	2015	10.1002/2014GB004952	36.11	g C m-2 yr-1			150	LOI to C	Yes	Core	Radionuclide	Pb210	Constant Rate of Supply		47.2137	-93.3584	0.4	Fresh	Permanent
Lake		Round (Pope County)	USA	Representative basin	Dietz	2015	10.1002/2014GB004952	62.27	g C m-2 yr-1			150	LOI to C	Yes	Core	Radionuclide	Pb210	Constant Rate of Supply		45.5571	-95.2743		Fresh	Permanent
Lake		Round (Pope County)	USA	Central basin	Hobbs	2013	10.4319/lom.2013.11.316	70	g C m-2 yr-1			150	LOI to C	Yes	Core	Radionuclide	Pb210	Constant Rate of Supply		45.5571	-95.2743	0.79	Fresh	Permanent
Lake		Ryan	USA	Representative basin	Dietz	2015	10.1002/2014GB004952	25.41	g C m-2 yr-1			150	LOI to C	Yes	Core	Radionuclide	Pb210	Constant Rate of Supply		48.5193	-92.7074	0.15	Fresh	Permanent
Lake		Ryan	USA	Central basin	Hobbs	2013	10.4319/lom.2013.11.316	29	g C m-2 yr-1			150	LOI to C	Yes	Core	Radionuclide	Pb210	Constant Rate of Supply		48.5193	-92.7074	0.15	Fresh	Permanent
Lake		Sauk North	USA	Representative basin	Dietz	2015	10.1002/2014GB004952	42.3	g C m-2 yr-1			150	LOI to C	Yes	Core	Radionuclide	Pb210	Constant Rate of Supply		45.79389	-94.9356		Fresh	Permanent
Lake		Sawbill	USA	Representative basin	Dietz	2015	10.1002/2014GB004952	21.25	g C m-2 yr-1			150	LOI to C	Yes	Core	Radionuclide	Pb210	Constant Rate of Supply		47.8791	-90.8802		Fresh	Permanent
Lake		Schultz	USA	Representative basin	Dietz	2015	10.1002/2014GB004952	28.83	g C m-2 yr-1			150	LOI to C	Yes	Core	Radionuclide	Pb210	Constant Rate of Supply		44.78444	-93.1292		Fresh	Permanent
Lake		Schulzensee	Germany	halfway between lake center and shoreline	Brothers	2013	10.1890/ES13-00247.1	50.53405	g C m-2 yr-1	12.22824	SD	140	Elemental Analyzer	Yes	Core	Radionuclide	Pb210	Constant Rate of Supply		53.24765	12.84599	0.039	Fresh	Permanent
Lake		Shallow	USA	Representative basin	Dietz	2015	10.1002/2014GB004952	22.4	g C m-2 yr-1			150	LOI to C	Yes	Core	Radionuclide	Pb210	Constant Rate of Supply		47.12556	-93.3033		Fresh	Permanent
Lake		Shell	USA	Central basin	Hobbs	2013	10.4319/lom.2013.11.316	30	g C m-2 yr-1			150	LOI to C	Yes	Core	Radionuclide	Pb210	Constant Rate of Supply		44.94771	-85.9001	0.41	Fresh	Permanent
Lake		Shijiuhu	China	Deepest point	Gui	2013	10.1007/s10750-012-1365-9	25.4	g C m-2 yr-1			100	Potassium Dichromate		Core	Radionuclide	Pb210	Constant Rate of Supply		31.47215	118.8884	210	Fresh	Permanent
Lake		Shingobee	USA	Representative basin	Dietz	2015	10.1002/2014GB004952	36.26	g C m-2 yr-1			150	LOI to C	Yes	Core	Radionuclide	Pb210	Constant Rate of Supply		47.0041	-94.6881		Fresh	Permanent
Lake		Shitang	China	Deepest point	Dong	2012	10.1111/j.1365-2486.2012.02697.x	48.70612	g C m-2 yr-1	21.86467	SD	125	Elemental Analyzer	Yes	Core	Radionuclide	Pb210, Cs137, Am241	Composite Constant Rate of Supply		30.38946	117.0962	23.3	Fresh	Permanent
Lake		Shoepack	USA	Representative basin	Dietz	2015	10.1002/2014GB004952	14.65	g C m-2 yr-1			150	LOI to C	Yes	Core	Radionuclide	Pb210	Constant Rate of Supply		48.5031	-92.8802		Fresh	Permanent
Lake		Side	USA	Representative basin	Dietz	2015	10.1002/2014GB004952	26	g C m-2 yr-1			150	LOI to C	Yes	Core	Radionuclide	Pb210	Constant Rate of Supply		47.6729	-93.0199		Fresh	Permanent
Lake		Silver (Dickinson County)	USA	Representative basin	Heathcote	2015	10.1007/s10933-014-9804-4	65	g C m-2 yr-1			16	LOI to C	Yes	Core	Radionuclide	Pb210	Constant Rate of Supply	2.63	43.44393	-95.3392		Fresh	Permanent
Lake		Silver (Palo Alto County)	USA	Representative basin	Heathcote	2015	10.1007/s10933-014-9804-4	126	g C m-2 yr-1			16	LOI to C	Yes	Core	Radionuclide	Pb210	Constant Rate of Supply	2	43.03294	-94.8858		Fresh	Permanent
Lake		Silver (Worth County)	USA	Representative basin	Heathcote	2015	10.1007/s10933-014-9804-4	9	g C m-2 yr-1			16	LOI to C	Yes	Core	Radionuclide	Pb210	Constant Rate of Supply	1.7	43.48144	-93.4171		Fresh	Permanent
Lake		Siseebakwet	USA	Representative basin	Dietz	2015	10.1002/2014GB004952	28.16	g C m-2 yr-1			150	LOI to C	Yes	Core	Radionuclide	Pb210	Constant Rate of Supply		47.1566	-93.6705		Fresh	Permanent
Lake		Siskiwit	USA	Central basin	Hobbs	2013	10.4319/lom.2013.11.316	13	g C m-2 yr-1			150	LOI to C	Yes	Core	Radionuclide	Pb210	Constant Rate of Supply		48.00053	-88.7956	16.35	Fresh	Permanent
Lake		Skanderborg	Denmark	Representative basin	Anderson	2014	10.1111/gcb.12584	55.1	g C m-2 yr-1			100	LOI to C	Yes	Core	Radionuclide	Pb210		18.8	56.02346	9.941519	7.32	Fresh	Permanent
Lake		Skunk	USA	Central basin	Hobbs	2013	10.4319/lom.2013.11.316	7	g C m-2 yr-1			150	LOI to C	Yes	Core	Radionuclide	Pb210	Constant Rate of Supply		45.15908	-95.0527	0.07	Fresh	Permanent
Lake		Slapton Ley	England	Representative basin	Anderson	2014	10.1111/gcb.12584	51.2	g C m-2 yr-1			100	LOI to C	Yes	Core	Radionuclide	Pb210		3	50.27658	-3.65208	0.66	Fresh	Permanent
Lake		Slotseye	USA	Central basin	Hobbs	2013	10.4319/lom.2013.11.316	50	g C m-2 yr-1			150	LOI to C	Yes	Core	Radionuclide	Pb210	Constant Rate of Supply		46.06308	-95.8426	0.1	Fresh	Permanent
Lake		Smith	USA	Central basin	Hobbs	2013	10.4319/lom.2013.11.316	132	g C m-2 yr-1			150	LOI to C	Yes	Core	Radionuclide	Pb210	Constant Rate of Supply		45.07903	-94.1262	0.91	Fresh	Permanent
Lake		Snells	USA	Representative basin	Dietz	2015	10.1002/2014GB004952	33.77	g C m-2 yr-1			150	LOI to C	Yes	Core	Radionuclide	Pb210	Constant Rate of Supply		47.24111	-93.6786		Fresh	Permanent
Lake		Sogaard	Denmark	Representative basin	Anderson	2014	10.1111/gcb.12584	230.2	g C m-2 yr-1			100	LOI to C	Yes	Core	Radionuclide	Pb210		5	55.42926	9.325942		Fresh	Permanent
Lake		Solem	USA	Representative basin	Dietz	2015	10.1002/2014GB004952	41.51	g C m-2 yr-1			150	LOI to C	Yes	Core	Radionuclide	Pb210	Constant Rate of Supply		45.8096	-95.641	0.15	Fresh	Permanent
Lake		Solem	USA	Central basin	Hobbs	2013	10.4319/lom.2013.11.316	41	g C m-2 yr-1			150	LOI to C	Yes	Core	Radionuclide	Pb210	Constant Rate of Supply		45.80982	-95.6394	0.15	Fresh	Permanent
Lake		Speckled Trout	USA	Representative basin	Dietz	2015	10.1002/2014GB004952	20.73	g C m-2 yr-1			150	LOI to C	Yes	Core	Radionuclide	Pb210	Constant Rate of Supply		47.9514	-89.8451	0.26	Fresh	Permanent
Lake		Speckled Trout	USA	Central basin	Hobbs	2013	10.4319/lom.2013.11.316	22	g C m-2 yr-1			150	LOI to C	Yes	Core	Radionuclide	Pb210	Constant Rate of Supply		47.9514	-89.8451	0.26	Fresh	Permanent
Lake		Spectacle	USA	Representative basin	Dietz	2015	10.1002/2014GB004952	40.33	g C m-2 yr-1			150	LOI to C	Yes	Core	Radionuclide	Pb210	Constant Rate of Supply		45.57667	-93.4081		Fresh	Permanent
Lake		Spring (Itasca County)	USA	Representative basin	Dietz	2015	10.1002/2014GB004952	38.19	g C m-2 yr-1			150	LOI to C	Yes	Core	Radionuclide	Pb210	Constant Rate of Supply		47.5148	-93.4614		Fresh	Permanent
Lake		Spring (Scott County)	USA	Representative basin	Dietz	2015	10.1002/2014GB004952	53.56	g C m-2 yr-1			150	LOI to C	Yes	Core	Radionuclide	Pb210	Constant Rate of Supply		44.70139	-93.4725		Fresh	Permanent
Lake		Square	USA	Representative basin	Dietz	2015	10.1002/2014GB004952	14.07	g C m-2 yr-1			150	LOI to C	Yes	Core	Radionuclide	Pb210	Constant Rate of Supply		45.15694	-92.8044		Fresh	Permanent
Lake		SS1	Greenland	Deepest point	Sobek	2014	10.1002/2014JG002612	13.4	g C m-2 yr-1			150	Elemental Analyzer	Yes	Core	Radionuclide	Pb210, Cs137	Constant Rate of Supply	6	66.9819	-50.5297	0.36	Fresh	Permanent
Lake		SS2	Greenland	Deepest point	Sobek	2014	10.1002/2014JG002612	3.06	g C m-2 yr-1			150	Elemental Analyzer	Yes	Core	Radionuclide	Pb210, Cs137	Constant Rate of Supply	12	66.9954	-50.9691	0.37	Fresh	Permanent
Lake		SS4	Greenland	Deepest point	Sobek	2014	10.1002/2014JG002612	4.33	g C m-2 yr-1			150	Elemental Analyzer	Yes	Core	Radionuclide	Pb210, Cs137	Constant Rate of Supply	24	66.9883	-51.0401	0.73	Fresh	Permanent
Lake		SS8	Greenland	Deepest point	Sobek	2014	10.1002/2014JG002612	5.88	g C m-2 yr-1			150	Elemental Analyzer	Yes	Core	Radionuclide	Pb210, Cs137	Constant Rate of Supply	9	67.0146	-51.0753	0.15	Fresh	Permanent
Lake		SS901	Greenland	Shelf	Sobek	2014	10.1002/2014JG002612	4.3	g C m-2 yr-1			150	Elemental Analyzer	Yes	Core	Radionuclide	Pb210, Cs137	Constant Rate of Supply	22	67.1362	-50.1999	4.9	Fresh	Permanent
Lake		SS902	Greenland	Deepest point	Sobek	2014	10.1002/2014JG002612	4.55	g C m-2 yr-1			150	Elemental Analyzer	Yes	Core	Radionuclide	Pb210, Cs137	Constant Rate of Supply	14	66.1303	-50.2339	0.12	Fresh	Permanent
Lake		SS903	Greenland	Deepest point	Sobek	2014	10.1002/2014JG002612	5.93	g C m-2 yr-1			150	Elemental Analyzer	Yes	Core	Radionuclide	Pb210, Cs137	Constant Rate of Supply	26	67.1303	-50.1678	0.36	Fresh	Permanent
Lake		Stahls	USA	Representative basin	Dietz	2015	10.1002/2014GB004952	71.13	g C m-2 yr-1			150	LOI to C	Yes	Core	Radionuclide	Pb210	Constant Rate of Supply		44.95417	-94.4183	0.55	Fresh	Permanent
Lake		Stahls	USA	Central basin	Hobbs	2013	10.4319/lom.2013.11.316	71	g C m-2 yr-1			150	LOI to C	Yes	Core	Radionuclide	Pb210	Constant Rate of Supply		44.95417	-94.4183	0.55	Fresh	Permanent
Lake		Steep Bank	USA	Central basin	Hobbs	2013	10.4319/lom.2013.11.316	81	g C m-2 yr-1			150	LOI to C	Yes	Core	Radionuclide	Pb210	Constant Rate of Supply		44.53902	-96.3276	0.76	Fresh	Permanent
Lake		Storm	USA	Representative basin	Heathcote	2015	10.1007/s10933-014-9804-4	38	g C m-2 yr-1			16	LOI to C	Yes	Core	Radionuclide	Pb210	Constant Rate of Supply	2.4	42.62531	-95.2098		Fresh	Permanent
Lake		Svarttjarn	Sweden	Central	Sobek	2009	10.4319/lo.2009.54.6.2243	14	g C m-2 yr-1				Elemental Analyzer	Yes	Core	Radionuclide	Pb210, Cs137		6	59.8906	15.2577	0.007	Fresh	Permanent
Lake		Svarttj�rn	Sweden	Deepest point	Chimel	2015	10.1002/2015JG002987	3.492652	g C m-2 yr-1	2.418704	SD	100	Elemental Analyzer	Yes	Core	Radionuclide	Pb210	Constant Rate of Supply	6.7	59.89056	15.25778	0.007	Fresh	Permanent
Lake		Swamp	USA	Representative basin	Dietz	2015	10.1002/2014GB004952	29.95	g C m-2 yr-1			150	LOI to C	Yes	Core	Radionuclide	Pb210	Constant Rate of Supply		47.95159	-89.8576	1.44	Fresh	Permanent
Lake		Swamp	USA	Central basin	Hobbs	2013	10.4319/lom.2013.11.316	38	g C m-2 yr-1			150	LOI to C	Yes	Core	Radionuclide	Pb210	Constant Rate of Supply		47.95159	-89.8576	1.44	Fresh	Permanent
Lake		Taibai	China	Deepest point	Dong	2012	10.1111/j.1365-2486.2012.02697.x	25.11391	g C m-2 yr-1	19.61741	SD	150	Elemental Analyzer	Yes	Core	Radionuclide	Pb210, Cs137, Am241			29.06522	112.1477	26	Fresh	Permanent
Lake		Taihu	China	Deepest point	Dong	2012	10.1111/j.1365-2486.2012.02697.x	4.867581	g C m-2 yr-1	2.884964	SD	100	Elemental Analyzer	Yes	Core	Radionuclide	Pb210, Cs137, Am241			31.20425	120.1188	2427.8	Fresh	Permanent
Lake		Taihu	China	Deepest point	Gui	2013	10.1007/s10750-012-1365-9	116.6	g C m-2 yr-1			100	Potassium Dichromate		Core	Radionuclide	Pb210	Constant Rate of Supply		31.20425	120.1188	2338	Fresh	Permanent
Lake		Tanners	USA	Representative basin	Dietz	2015	10.1002/2014GB004952	27.3	g C m-2 yr-1			150	LOI to C	Yes	Core	Radionuclide	Pb210	Constant Rate of Supply		44.9516	-92.9814		Fresh	Permanent
Lake		Tettegouche	USA	Representative basin	Dietz	2015	10.1002/2014GB004952	17.92	g C m-2 yr-1			150	LOI to C	Yes	Core	Radionuclide	Pb210	Constant Rate of Supply		47.34556	-91.2685	0.27	Fresh	Permanent
Lake		Tettegouche	USA	Central basin	Hobbs	2013	10.4319/lom.2013.11.316	19	g C m-2 yr-1			150	LOI to C	Yes	Core	Radionuclide	Pb210	Constant Rate of Supply		47.34556	-91.2685	0.27	Fresh	Permanent
Lake		Tongree Upper Lake Erne	Northern Ireland	Representative basin	Anderson	2014	10.1111/gcb.12584	130.8	g C m-2 yr-1			100	LOI to C	Yes	Core	Radionuclide	Pb210		8	54.24287	-7.57198	34.5	Fresh	Permanent
Lake		Tooth	USA	Representative basin	Dietz	2015	10.1002/2014GB004952	10.76	g C m-2 yr-1			150	LOI to C	Yes	Core	Radionuclide	Pb210	Constant Rate of Supply		48.39833	-92.643	0.24	Fresh	Permanent
Lake		Tooth	USA	Central basin	Hobbs	2013	10.4319/lom.2013.11.316	12	g C m-2 yr-1			150	LOI to C	Yes	Core	Radionuclide	Pb210	Constant Rate of Supply		48.39833	-92.643	0.24	Fresh	Permanent
Lake		Torup	Denmark	Representative basin	Anderson	2014	10.1111/gcb.12584	16.3	g C m-2 yr-1			100	LOI to C	Yes	Core	Radionuclide	Pb210		9.7	55.29801	11.9867	0.18	Fresh	Permanent
Lake		Trumball	USA	Representative basin	Heathcote	2015	10.1007/s10933-014-9804-4	50	g C m-2 yr-1			16	LOI to C	Yes	Core	Radionuclide	Pb210	Constant Rate of Supply	0.9	43.19104	-94.9476		Fresh	Permanent
Lake		Turtle	USA	Representative basin	Dietz	2015	10.1002/2014GB004952	35.24	g C m-2 yr-1			150	LOI to C	Yes	Core	Radionuclide	Pb210	Constant Rate of Supply		45.0985	-93.1336		Fresh	Permanent
Lake		Turtle A	USA	Representative basin	Dietz	2015	10.1002/2014GB004952	64.37	g C m-2 yr-1			150	LOI to C	Yes	Core	Radionuclide	Pb210	Constant Rate of Supply		45.8844	-95.8376	0.25	Fresh	Permanent
Lake		Turtle A	USA	Central basin	Hobbs	2013	10.4319/lom.2013.11.316	68	g C m-2 yr-1			150	LOI to C	Yes	Core	Radionuclide	Pb210	Constant Rate of Supply		45.8859	-95.8358	0.25	Fresh	Permanent
Lake		Turtle B	USA	Central basin	Hobbs	2013	10.4319/lom.2013.11.316	65	g C m-2 yr-1			150	LOI to C	Yes	Core	Radionuclide	Pb210	Constant Rate of Supply		45.88355	-95.8376	1.78	Fresh	Permanent
Lake		Tuttle	USA	Representative basin	Heathcote	2015	10.1007/s10933-014-9804-4	81	g C m-2 yr-1			16	LOI to C	Yes	Core	Radionuclide	Pb210	Constant Rate of Supply	1.32	43.49801	-94.5836		Fresh	Permanent
Lake		Twin	USA	Representative basin	Dietz	2015	10.1002/2014GB004952	40.81	g C m-2 yr-1			150	LOI to C	Yes	Core	Radionuclide	Pb210	Constant Rate of Supply		44.9917	-93.3364		Fresh	Permanent
Lake		Upper Gar Lake	USA	Representative basin	Heathcote	2015	10.1007/s10933-014-9804-4	64	g C m-2 yr-1			16	LOI to C	Yes	Core	Radionuclide	Pb210	Constant Rate of Supply	2.11	43.36741	-95.1212		Fresh	Permanent
Lake		Upper Lough Macnean	Ireland	Representative basin	Anderson	2014	10.1111/gcb.12584	32.5	g C m-2 yr-1			100	LOI to C	Yes	Core	Radionuclide	Pb210		24	54.30536	-7.94587	10.1	Fresh	Permanent
Lake		Upton Broad	England	Representative basin	Anderson	2014	10.1111/gcb.12584	110.4	g C m-2 yr-1			100	LOI to C	Yes	Core	Radionuclide	Pb210	Constant Initial Concentration	1.6	52.66557	1.531205	0.07	Fresh	Permanent
Lake		Vesterborg	Denmark	Representative basin	Anderson	2014	10.1111/gcb.12584	59.9	g C m-2 yr-1			100	LOI to C	Yes	Core	Radionuclide	Pb210		2.8	54.86591	11.27307	0.21	Fresh	Permanent
Lake		Virgin	USA	Representative basin	Heathcote	2015	10.1007/s10933-014-9804-4	127	g C m-2 yr-1			16	LOI to C	Yes	Core	Radionuclide	Pb210	Constant Rate of Supply	1.69	43.10219	-94.8947		Fresh	Permanent
Lake		Wakefield	USA	Representative basin	Dietz	2015	10.1002/2014GB004952	24.84	g C m-2 yr-1			150	LOI to C	Yes	Core	Radionuclide	Pb210	Constant Rate of Supply		44.99506	-93.0358		Fresh	Permanent
Lake		Wallace	USA	Central basin	Hobbs	2013	10.4319/lom.2013.11.316	47	g C m-2 yr-1			150	LOI to C	Yes	Core	Radionuclide	Pb210	Constant Rate of Supply		48.05715	-88.6279	0.05	Fresh	Permanent
Lake		Wanghu	China	Deepest point	Dong	2012	10.1111/j.1365-2486.2012.02697.x	16.7236	g C m-2 yr-1	13.03028	SD	125	Elemental Analyzer	Yes	Core	Radionuclide	Pb210, Cs137, Am241	Composite Constant Rate of Supply		29.86278	115.34	42.3	Fresh	Permanent
Lake		West Lake Okoboji	USA	Representative basin	Heathcote	2015	10.1007/s10933-014-9804-4	92	g C m-2 yr-1			16	LOI to C	Yes	Core	Radionuclide	Pb210	Constant Rate of Supply	9.62	43.38273	-95.1592		Fresh	Permanent
Lake		West Swan	USA	Representative basin	Heathcote	2015	10.1007/s10933-014-9804-4	87	g C m-2 yr-1			16	LOI to C	Yes	Core	Radionuclide	Pb210	Constant Rate of Supply	1.75	42.03918	-94.8451		Fresh	Permanent
Lake		West Twin	USA	Representative basin	Dietz	2015	10.1002/2014GB004952	33.93	g C m-2 yr-1			150	LOI to C	Yes	Core	Radionuclide	Pb210	Constant Rate of Supply		46.8002	-92.5915		Fresh	Permanent
Lake		West Twin	USA	Representative basin	Heathcote	2015	10.1007/s10933-014-9804-4	198	g C m-2 yr-1			16	LOI to C	Yes	Core	Radionuclide	Pb210	Constant Rate of Supply	1.7	42.93702	-93.7328		Fresh	Permanent
Lake		White Loch	Scotland	Representative basin	Anderson	2014	10.1111/gcb.12584	24.7	g C m-2 yr-1			100	LOI to C	Yes	Core	Radionuclide	Pb210		11	55.70656	-3.65477	0.049	Fresh	Permanent
Lake		White Lough	Ireland	Representative basin	Anderson	2014	10.1111/gcb.12584	37.7	g C m-2 yr-1			100	LOI to C	Yes	Core	Radionuclide	Pb210		10.7	54.11462	-6.96605	0.074	Fresh	Permanent
Lake		Whittlesey	USA	Central basin	Hobbs	2013	10.4319/lom.2013.11.316	26	g C m-2 yr-1			150	LOI to C	Yes	Core	Radionuclide	Pb210	Constant Rate of Supply		48.00589	-88.7072	65	Fresh	Permanent
Lake		Willeys	USA	Representative basin	Dietz	2015	10.1002/2014GB004952	24.54	g C m-2 yr-1			150	LOI to C	Yes	Core	Radionuclide	Pb210	Constant Rate of Supply		47.53549	-93.4583		Fresh	Permanent
Lake		Williams	USA	Representative basin	Dietz	2015	10.1002/2014GB004952	31.89	g C m-2 yr-1			150	LOI to C	Yes	Core	Radionuclide	Pb210	Constant Rate of Supply		46.9553	-94.67		Fresh	Permanent
Lake		Wilson	USA	Representative basin	Dietz	2015	10.1002/2014GB004952	18.46	g C m-2 yr-1			150	LOI to C	Yes	Core	Radionuclide	Pb210	Constant Rate of Supply		47.675	-91.0836		Fresh	Permanent
Lake		Windy	USA	Representative basin	Dietz	2015	10.1002/2014GB004952	15.65	g C m-2 yr-1			150	LOI to C	Yes	Core	Radionuclide	Pb210	Constant Rate of Supply		47.73354	-91.0766		Fresh	Permanent
Lake		Winnibigoshish	USA	Representative basin	Dietz	2015	10.1002/2014GB004952	35.63	g C m-2 yr-1			150	LOI to C	Yes	Core	Radionuclide	Pb210	Constant Rate of Supply		47.44278	-94.2025		Fresh	Permanent
Lake		Winona	USA	Representative basin	Dietz	2015	10.1002/2014GB004952	57.85	g C m-2 yr-1			150	LOI to C	Yes	Core	Radionuclide	Pb210	Constant Rate of Supply		45.88028	-95.395		Fresh	Permanent
Lake		Wolf	USA	Central basin	Hobbs	2013	10.4319/lom.2013.11.316	132	g C m-2 yr-1			150	LOI to C	Yes	Core	Radionuclide	Pb210	Constant Rate of Supply		43.85692	-95.0899	0.48	Fresh	Permanent
Lake		Wolf (Cottonwood County)	USA	Representative basin	Dietz	2015	10.1002/2014GB004952	109.03	g C m-2 yr-1			150	LOI to C	Yes	Core	Radionuclide	Pb210	Constant Rate of Supply		43.85692	-95.0899	0.48	Fresh	Permanent
Lake		Wolf (Lake County)	USA	Representative basin	Dietz	2015	10.1002/2014GB004952	19.68	g C m-2 yr-1			150	LOI to C	Yes	Core	Radionuclide	Pb210	Constant Rate of Supply		47.37556	-91.1893		Fresh	Permanent
Lake		Wroxham Broad	England	Representative basin	Anderson	2014	10.1111/gcb.12584	311.3	g C m-2 yr-1			100	LOI to C	Yes	Core	Radionuclide	Pb210	Constant Initial Concentration	2	52.699	1.418951	0.34	Fresh	Permanent
Lake		Wushan	China	Deepest point	Dong	2012	10.1111/j.1365-2486.2012.02697.x	36.76953	g C m-2 yr-1	23.05116	SD	150	Elemental Analyzer	Yes	Core	Radionuclide	Pb210, Cs137, Am241	Composite Constant Rate of Supply		29.91267	115.5901	16.1	Fresh	Permanent
Lake		Yangcheng	China	Deepest point	Dong	2012	10.1111/j.1365-2486.2012.02697.x	25.21332	g C m-2 yr-1	22.14177	SD	60	Elemental Analyzer	Yes	Core	Radionuclide	Pb210, Cs137, Am241	Composite Constant Rate of Supply		31.41995	120.8163	119	Fresh	Permanent
Lake		Zhangdu	China	Deepest point	Dong	2012	10.1111/j.1365-2486.2012.02697.x	20.14074	g C m-2 yr-1	13.33144	SD	150	Elemental Analyzer	Yes	Core	Radionuclide	Pb210, Cs137, Am241	Composite Constant Rate of Supply		30.64693	114.7034	35.2	Fresh	Permanent
Lake	50 m	Zug	Switzerland	shallow	Sobek	2009	10.4319/lo.2009.54.6.2243	28	g C m-2 yr-1				Elemental Analyzer	Yes	Core	Radionuclide, Varve	Cs137	Test ban treaty	50	47.1639	8.4969	38.3	Fresh	Permanent	core data from Meckler et al (2004)
Lake	120 m	Zug	Switzerland	deep	Sobek	2009	10.4319/lo.2009.54.6.2243	26	g C m-2 yr-1				Elemental Analyzer	Yes	Core	Radionuclide, Varve	Cs137	Test ban treaty	120	47.1267	8.4853	38.3	Fresh	Permanent	core data from Meckler et al (2004)
Mangrove	CG1.6	Can Gio	Vietnam	Interior	MacKenzie	2016	10.1007/s11273-016-9481-3	227.6	g C m-2 yr-1	8.343860018	SD	100	Elemental Analyzer	No	Core	Radionuclide	Pb210	Rapid Steady-State Mixing Model		10.41924	106.948844	317.73	Saline	Tidal
Mangrove	CG2.1	Can Gio	Vietnam	Fringe	MacKenzie	2016	10.1007/s11273-016-9481-3	182.9	g C m-2 yr-1	102.9547473	SD	100	Elemental Analyzer	No	Core	Radionuclide	Pb210	Rapid Steady-State Mixing Model		10.41924	106.948844	317.73	Saline	Tidal
Mangrove	Celestun Stn 6	Celeston Lagoon	Mexico	fringing mangroves along lagoon shores	Gonneea	2004	10.1016/j.ecss.2004.04.015	53.71404	g C m-2 yr-1	9.508431	SD	150	Elemental Analyzer	Yes	Core	Radionuclide	Pb210			20.879025	-90.36238			Tidal
Mangrove	Celestun Stn 16	Celeston Lagoon	Mexico	fringing mangroves along lagoon shores	Gonneea	2004	10.1016/j.ecss.2004.04.015	72.68287	g C m-2 yr-1	19.37581	SD	70	Elemental Analyzer	Yes	Core	Radionuclide	Pb210			20.79138	-90.385001			Tidal
Mangrove	Chelem Stn 9	Chelem Lagoon	Mexico	lagoon shore, scrub forest	Gonneea	2004	10.1016/j.ecss.2004.04.015	60.76747	g C m-2 yr-1	31.30056	SD	130	Elemental Analyzer	Yes	Core	Radionuclide	Pb210			21.27296	-89.689459			Tidal
Mangrove	D1B0	Disturbed	Republic of Palau	Fringe	MacKenzie	2016	10.1007/s11273-016-9481-3	141	g C m-2 yr-1	7.919595949	SD	100	Elemental Analyzer	No	Core	Radionuclide	Pb210	Rapid Steady-State Mixing Model		7.41	134.51	1.98	Saline	Tidal
Mangrove	D1B375	Disturbed	Republic of Palau	Interior	MacKenzie	2016	10.1007/s11273-016-9481-3	136.4	g C m-2 yr-1	6.788225099	SD	100	Elemental Analyzer	No	Core	Radionuclide	Pb210	Rapid Steady-State Mixing Model		7.41	134.51	1.98	Saline	Tidal
Mangrove	D3B0	Disturbed	Republic of Palau	Fringe	MacKenzie	2016	10.1007/s11273-016-9481-3	251.9	g C m-2 yr-1	14.28355698	SD	100	Elemental Analyzer	No	Core	Radionuclide	Pb210	Rapid Steady-State Mixing Model		7.58	134.62	1.6	Saline	Tidal
Mangrove	D2B0	Disturbed	Republic of Palau	Fringe	MacKenzie	2016	10.1007/s11273-016-9481-3	356.7	g C m-2 yr-1	12.30365799	SD	100	Elemental Analyzer	No	Core	Radionuclide	Pb210	Rapid Steady-State Mixing Model		7.37	134.515	1.98	Saline	Tidal
Mangrove	D2B375	Disturbed	Republic of Palau	Interior	MacKenzie	2016	10.1007/s11273-016-9481-3	119.5	g C m-2 yr-1	14.14213562	SD	100	Elemental Analyzer	No	Core	Radionuclide	Pb210	Rapid Steady-State Mixing Model		7.37	134.515	1.98	Saline	Tidal
Mangrove	Shark River	Everglades National Park	USA	near main creek of Shark River	Breithaupt	2014	10.1002/2014JG002715	123	g C m-2 yr-1	19	SD	100	Elemental Analyzer	Yes	Core	Radionuclide	Pb210	Constant Rate of Supply		25.365949	-81.078419		Brackish	Tidal
Mangrove	SH3	Everglades National Park	USA		Smoak	2013	10.1016/j.catena.2012.10.009	151	g C m-2 yr-1			85	TOC Analyzer	Yes	Core	Radionuclide	Pb210	Constant Rate of Supply		25.353791	-81.116908		Brackish	Tidal
Mangrove	SH4	Everglades National Park	USA		Smoak	2013	10.1016/j.catena.2012.10.009	168	g C m-2 yr-1			83	TOC Analyzer	Yes	Core	Radionuclide	Pb210	Constant Rate of Supply		25.353791	-81.116908		Brackish	Tidal
Mangrove		Florida Keys	USA	Red mangrove	Callaway	1997	Sediment Accretion Rates from Four Coastal Wetlands along the Gulf of Mexico	0.0191364	g C cm-2 yr-1	0.003171822	SD	30	LOI to C	No	Core	Radionuclide	Cs137	Test ban treaty		24.901531	-80.698019		Saline		Calculated carbon burial from information in the paper and Craft et al (1991)
Mangrove		Florida Keys	USA	Black mangrove	Callaway	1997	Sediment Accretion Rates from Four Coastal Wetlands along the Gulf of Mexico	0.013735261	g C cm-2 yr-1	0.006199819	SD	30	LOI to C	No	Core	Radionuclide	Cs137	Test ban treaty		24.901531	-80.698019		Saline		Calculated carbon burial from information in the paper and Craft et al (1991)
Mangrove	70 years old	Futian National Nature Reserve	China		Lunstrom	2014	10.1016/j.soilbio.2014.04.008	216.43	g C m-2 yr-1	25.4	SD	70	Elemental Analyzer	No	Core	Known Age				22.525517	114.012037	3	Saline	Tidal
Mangrove	20 years old	Futian National Nature Reserve	China		Lunstrom	2014	10.1016/j.soilbio.2014.04.008	60	g C m-2 yr-1	14.6	SD	20	Elemental Analyzer	No	Core	Known Age				22.525517	114.012037	3	Saline	Tidal
Mangrove	margin Guaratuba	Guaratuba, Brazil	Brazil		Sanders	2010	10.1016/j.jsames.2010.10.001	337	g C m-2 yr-1			100	LOI to C	No	Core	Radionuclide	Pb210, Cs137	Constant Initial Concentration		-25.880893	-48.573853		Saline	Tidal
Mangrove	HC576	Hinchinbrook Channel, Australia	Australia	mangrove island marginal mudbank	Brunskill	2002	10.1006/ecss.2001.0852	2.2	mol C m-2 yr-1			100	Elemental Analyzer	Yes	Core	Radionuclide	Pb210, Cs137			-18.358189	146.146518			Tidal	Authors used submodels from Robbins 1978 and Robbins 1986 for the interpretation of Pb210 tracer
Mangrove	HC577	Hinchinbrook Channel, Australia	Australia	mangrove island marginal mudbank	Brunskill	2002	10.1006/ecss.2001.0852	14	mol C m-2 yr-1			100	Elemental Analyzer	Yes	Core	Radionuclide	Pb210, Cs137			-18.358189	146.146518			Tidal	Authors used submodels from Robbins 1978 and Robbins 1986 for the interpretation of Pb210 tracer
Mangrove	HC582	Hinchinbrook Channel, Australia	Australia	mangrove island marginal mudbank	Brunskill	2002	10.1006/ecss.2001.0852	7	mol C m-2 yr-1			100	Elemental Analyzer	Yes	Core	Radionuclide	Pb210, Cs137			-18.367457	146.158542			Tidal	Authors used submodels from Robbins 1978 and Robbins 1986 for the interpretation of Pb210 tracer
Mangrove	HC583	Hinchinbrook Channel, Australia	Australia	mangrove creek termination, inside island	Brunskill	2002	10.1006/ecss.2001.0852	28	mol C m-2 yr-1			100	Elemental Analyzer	Yes	Core	Radionuclide	Pb210, Cs137			-18.394156	146.166441			Tidal	Authors used submodels from Robbins 1978 and Robbins 1986 for the interpretation of Pb210 tracer
Mangrove	HC584	Hinchinbrook Channel, Australia	Australia	mangrove creek, inside island	Brunskill	2002	10.1006/ecss.2001.0852	25	mol C m-2 yr-1			100	Elemental Analyzer	Yes	Core	Radionuclide	Pb210, Cs137			-18.38599	146.148811			Tidal	Authors used submodels from Robbins 1978 and Robbins 1986 for the interpretation of Pb210 tracer
Mangrove	KVPF1.1	Kien Vang Protection Forest	Vietnam	Fringe	MacKenzie	2016	10.1007/s11273-016-9481-3	388.6	g C m-2 yr-1	35.2139177	SD	100	Elemental Analyzer	No	Core	Radionuclide	Pb210	Rapid steady-state mixing model		9.116619	105.521741	112.74	Saline	Tidal
Mangrove	KVPF1.6	Kien Vang Protection Forest	Vietnam	Interior	MacKenzie	2016	10.1007/s11273-016-9481-3	274.5	g C m-2 yr-1	49.35605333	SD	100	Elemental Analyzer	No	Core	Radionuclide	Pb210	Rapid steady-state mixing model		9.116619	105.521741	112.74	Saline	Tidal
Mangrove	KVPF2.1	Kien Vang Protection Forest	Vietnam	Fringe	MacKenzie	2016	10.1007/s11273-016-9481-3	602.7	g C m-2 yr-1	42.85067094	SD	100	Elemental Analyzer	No	Core	Radionuclide	Pb210	Rapid steady-state mixing model		9.116619	105.521741	112.74	Saline	Tidal
Mangrove	KVPF2.6	Kien Vang Protection Forest	Vietnam	Interior	MacKenzie	2016	10.1007/s11273-016-9481-3	233.7	g C m-2 yr-1	21.77888886	SD	100	Elemental Analyzer	No	Core	Radionuclide	Pb210	Rapid steady-state mixing model		9.116619	105.521741	112.74	Saline	Tidal
Mangrove	KVPF3.1	Kien Vang Protection Forest	Vietnam	Fringe	MacKenzie	2016	10.1007/s11273-016-9481-3	121	g C m-2 yr-1	8.62670273	SD	100	Elemental Analyzer	No	Core	Radionuclide	Pb210	Rapid steady-state mixing model		9.116619	105.521741	112.74	Saline	Tidal
Mangrove	KVPF3.6	Kien Vang Protection Forest	Vietnam	Interior	MacKenzie	2016	10.1007/s11273-016-9481-3	206.8	g C m-2 yr-1	27.01147904	SD	100	Elemental Analyzer	No	Core	Radionuclide	Pb210	Rapid steady-state mixing model		9.116619	105.521741	112.74	Saline	Tidal
Mangrove	Panzacola	LEBR, Chiapas, Mexico	Mexico	Upper Estuary	Adame	2015	10.5194/bg-12-3805-2015	1	Mg C ha-1 yr-1	0.223606798	SD	110	Elemental Analyzer	Yes	Core	Stratigraphic marker				15.129799	-92.75291	1448.68
Mangrove	Teculapa	LEBR, Chiapas, Mexico	Mexico	Upper Estuary	Adame	2015	10.5194/bg-12-3805-2015	1.4	Mg C ha-1 yr-1	0.223606798	SD	110	Elemental Analyzer	Yes	Core	Stratigraphic marker				15.155647	-92.772558	1448.68
Mangrove	Paixtalon	LEBR, Chiapas, Mexico	Mexico	Upper Estuary	Adame	2015	10.5194/bg-12-3805-2015	1.7	Mg C ha-1 yr-1	0.223606798	SD	110	Elemental Analyzer	Yes	Core	Stratigraphic marker				15.178513	-92.804861	1448.68
Mangrove	Esterillo	LEBR, Chiapas, Mexico	Mexico	Intermediate	Adame	2015	10.5194/bg-12-3805-2015	1.8	Mg C ha-1 yr-1	0.223606798	SD	110	Elemental Analyzer	Yes	Core	Stratigraphic marker				15.182668	-92.843411	1448.68
Mangrove	Santa Chila	LEBR, Chiapas, Mexico	Mexico	Intermediate	Adame	2015	10.5194/bg-12-3805-2015	1.3	Mg C ha-1 yr-1	0.223606798	SD	110	Elemental Analyzer	Yes	Core	Stratigraphic marker				15.17498	-92.850124	1448.68
Mangrove	Zacapulco	LEBR, Chiapas, Mexico	Mexico	Lower Estuary	Adame	2015	10.5194/bg-12-3805-2015	1.5	Mg C ha-1 yr-1	0	SD	110	Elemental Analyzer	Yes	Core	Stratigraphic marker				15.21516	-92.866303	1448.68
Mangrove	Las Palmas	LEBR, Chiapas, Mexico	Mexico	Lower Estuary	Adame	2015	10.5194/bg-12-3805-2015	0.4	Mg C ha-1 yr-1	0	SD	110	Elemental Analyzer	Yes	Core	Stratigraphic marker				15.166996	-92.830616	1448.68
Mangrove	10-yr	Leizhou Bay Coast	China		Ren	2010	10.1007/s11104-009-0053-7	3.5	Mg C ha-1 yr-1			10	Potassium Dichromate	Yes	Core	Known Age				20.879632	110.435194		Brackish	Tidal
Mangrove	MVR	Mantang Mangrove Forest Reserve	Malaysia	equidistant from trees	Alongi	2004	10.1016/j.margeo.2004.04.016	29	mmol C m-2 d-1			100	TOC Analyzer	Yes	Core	Radionuclide	Pb210, Cs137			4.840528	100.620617		Saline	Tidal	Authors used submodels from Robbins 1978 and Robbins 1979 for the interpretation of Pb210 tracer
Mangrove	M18	Mantang Mangrove Forest Reserve	Malaysia	equidistant from trees	Alongi	2004	10.1016/j.margeo.2004.04.016	25	mmol C m-2 d-1			70	TOC Analyzer	Yes	Core	Radionuclide	Pb210, Cs137			4.857237	100.612688		Saline	Tidal	Authors used submodels from Robbins 1978 and Robbins 1979 for the interpretation of Pb210 tracer
Mangrove	M5	Mantang Mangrove Forest Reserve	Malaysia	equidistant from trees	Alongi	2004	10.1016/j.margeo.2004.04.016	23	mmol C m-2 d-1			80	TOC Analyzer	Yes	Core	Radionuclide	Pb210, Cs137			4.872877	100.612962		Saline	Tidal	Authors used submodels from Robbins 1978 and Robbins 1979 for the interpretation of Pb210 tracer
Mangrove	MB586	Missionary Bay, Australia	Australia	Coral Creek terminus, inside mangrove shaded area	Brunskill	2002	10.1006/ecss.2001.0852	5.9	mol C m-2 yr-1			100	Elemental Analyzer	Yes	Core	Radionuclide	Pb210, Cs137			-18.249767	146.283281			Tidal	Authors used submodels from Robbins 1978 and Robbins 1986 for the interpretation of Pb210 tracer
Mangrove	MB587	Missionary Bay, Australia	Australia	mangrove apron mudbank	Brunskill	2002	10.1006/ecss.2001.0852	8.1	mol C m-2 yr-1			100	Elemental Analyzer	Yes	Core	Radionuclide	Pb210, Cs137			-18.246005	146.227071			Tidal	Authors used submodels from Robbins 1978 and Robbins 1986 for the interpretation of Pb210 tracer
Mangrove	mangrove	multiple in New South Wales	Australia		Saintilan	2013	10.1016/j.ecss.2013.05.010	2.56	Mg C ha-1 yr-1	2.24	SD	10	Elemental Analyzer	Yes	Core	Stratigraphic marker				-32.922325	151.764565
Mangrove	margin Paranagua	Paranagua, Brazil	Brazil		Sanders	2010	10.1016/j.jsames.2010.10.001	168	g C m-2 yr-1			100	LOI to C	No	Core	Radionuclide	Pb210, Cs137	Constant Initial Concentration		-25.880893	-48.573853		Saline	Tidal
Mangrove	margin Paraty	Paraty, Brazil	Brazil		Sanders	2010	10.1016/j.jsames.2010.10.001	169	g C m-2 yr-1			100	LOI to C	No	Core	Radionuclide	Pb210, Cs137	Constant Initial Concentration		-23.220042	-44.720488		Saline	Tidal
Mangrove	Core B	Pichavaram mangroves	India		Ranjan	2011	10.1016/j.marchem.2011.05.005	55.9231	g C m-2 yr-1	14.68929	SD	100	Elemental Analyzer	Yes	Core	Radionuclide	Pb210			11.44549	79.793824
Mangrove	Core C	Pichavaram mangroves	India		Ranjan	2011	10.1016/j.marchem.2011.05.005	42.41927	g C m-2 yr-1	7.975048	SD	125	Elemental Analyzer	Yes	Core	Radionuclide	Pb210			11.420043	79.797764
Mangrove	Core D	Pichavaram mangroves	India		Ranjan	2011	10.1016/j.marchem.2011.05.005	32.11285	g C m-2 yr-1	17.8478	SD	211	Elemental Analyzer	Yes	Core	Radionuclide	Pb210			11.399433	79.806513
Mangrove	S1	Sawi Bay	Thailand	low to mid-intertidal	Alongi	2001	10.1016/S0025-3227(01)00195-5	18.8	mol C m-2 yr-1			35	TOC Analyzer	Yes	Core	Radionuclide	Pb210			10.277981	99.161234		Saline	Tidal	Alongi & Dixon 2000 for age/carbon
Mangrove	S2	Sawi Bay	Thailand	high intertidal	Alongi	2001	10.1016/S0025-3227(01)00195-5	16.9	mol C m-2 yr-1			35	TOC Analyzer	Yes	Core	Radionuclide	Pb210			10.277981	99.189888		Saline	Tidal
Mangrove	S3	Sawi Bay	Thailand	mid intertidal	Alongi	2001	10.1016/S0025-3227(01)00195-5	23.4	mol C m-2 yr-1			35	TOC Analyzer	Yes	Core	Radionuclide	Pb210			10.368486	99.216498		Saline	Tidal
Mangrove	S4	Sawi Bay	Thailand	high intertidal	Alongi	2001	10.1016/S0025-3227(01)00195-5	15.3	mol C m-2 yr-1			35	TOC Analyzer	Yes	Core	Radionuclide	Pb210			10.368486	99.216498		Saline	Tidal
Mangrove	Terminos Stn 7	Terminos Lagoon	Mexico	fringing mangroves along lagoon shores	Gonneea	2004	10.1016/j.ecss.2004.04.015	59.47468	g C m-2 yr-1	30.95793	SD	83	Elemental Analyzer	Yes	Core	Radionuclide	Pb210			18.659502	-91.710516			Tidal
Mangrove	Terminos Stn 15	Terminos Lagoon	Mexico	fringing mangroves along lagoon shores	Gonneea	2004	10.1016/j.ecss.2004.04.015	52.45802	g C m-2 yr-1	12.03707	SD	65	Elemental Analyzer	Yes	Core	Radionuclide	Pb210			18.640719	-91.79444			Tidal
Mangrove	U1B0	Undisturbed	Republic of Palau	Fringe	MacKenzie	2016	10.1007/s11273-016-9481-3	322.3	g C m-2 yr-1	24.04163056	SD	100	Elemental Analyzer	No	Core	Radionuclide	Pb210	Rapid steady-state mixing model		7.6	134.6	3.55	Saline	Tidal
Mangrove	U1B375	Undisturbed	Republic of Palau	Interior	MacKenzie	2016	10.1007/s11273-016-9481-3	369.7	g C m-2 yr-1	7.636753237	SD	100	Elemental Analyzer	No	Core	Radionuclide	Pb210	Rapid steady-state mixing model		7.6	134.6	3.55	Saline	Tidal
Mangrove	U2B0	Undisturbed	Republic of Palau	Fringe	MacKenzie	2016	10.1007/s11273-016-9481-3	280.6	g C m-2 yr-1	15.8391919	SD	100	Elemental Analyzer	No	Core	Radionuclide	Pb210	Rapid steady-state mixing model		7.57	134.53	1.47	Saline	Tidal
Mangrove	U2B375	Undisturbed	Republic of Palau	Interior	MacKenzie	2016	10.1007/s11273-016-9481-3	153.8	g C m-2 yr-1	4.949747468	SD	100	Elemental Analyzer	No	Core	Radionuclide	Pb210	Rapid steady-state mixing model		7.57	134.53	1.47	Saline	Tidal
Mangrove	U3B375	Undisturbed	Republic of Palau	Fringe	MacKenzie	2016	10.1007/s11273-016-9481-3	69.8	g C m-2 yr-1	8.62670273	SD	100	Elemental Analyzer	No	Core	Radionuclide	Pb210	Rapid steady-state mixing model		7.39	134.59	3.07	Saline	Tidal
Mangrove	U3B0	Undisturbed	Republic of Palau	Interior	MacKenzie	2016	10.1007/s11273-016-9481-3	157.5	g C m-2 yr-1	12.72792206	SD	100	Elemental Analyzer	No	Core	Radionuclide	Pb210	Rapid steady-state mixing model		7.39	134.59	3.07	Saline	Tidal
Mangrove	TM		China	riverine inland	Yang	2014	10.1016/j.ecss.2013.11.020	205	g C m-2 yr-1			100	Potassium Dichromate	Yes	Core	Radionuclide	Pb210			21.053573	110.197663		Saline	Tidal	Authors describe their method for the interpretation of Pb210 tracer in text
Mangrove	GQ		China	estuarine river mouth	Yang	2014	10.1016/j.ecss.2013.11.020	95	g C m-2 yr-1			100	Potassium Dichromate	Yes	Core	Radionuclide	Pb210			21.543623	109.760956		Saline	Tidal	Authors describe their method for the interpretation of Pb210 tracer in text
Mangrove	FC		China	fringing shoreline	Yang	2014	10.1016/j.ecss.2013.11.020	37	g C m-2 yr-1			100	Potassium Dichromate	Yes	Core	Radionuclide	Pb210			20.921518	110.178436		Saline	Tidal	Authors describe their method for the interpretation of Pb210 tracer in text
Mangrove	TC		China	fringing offshore island	Yang	2014	10.1016/j.ecss.2013.11.020	85	g C m-2 yr-1	15.15	1.78	100	Potassium Dichromate	Yes	Core	Radionuclide	Pb210			21.0389	110.207275		Saline	Tidal	Authors describe their method for the interpretation of Pb210 tracer in text
Non-deltaic Continental Shelf	Adriatic Sea (S3)	Adriatic Sea	Adriatic Sea		Giordani	2002	10.1016/S0924-7963(02)00067-2	0.00204	g C cm-2 yr-1			150	Elemental Analyzer	Yes	Core	Radionuclide	Pb210		30	44.3345	12.66583	138600	Saline	Permanent
Non-deltaic Continental Shelf	Adriatic Sea (S6)	Adriatic Sea	Adriatic Sea		Giordani	2002	10.1016/S0924-7963(02)00067-2	0.003255	g C cm-2 yr-1			150	Elemental Analyzer	Yes	Core	Radionuclide	Pb210		41	43.70333	13.64167	138600	Saline	Permanent
Non-deltaic Continental Shelf	Stn 1	Cabo Frio shelf, coast of Brazil	Brazil		Sanders	2013	10.1016/j.csr.2013.10.009	1.904933	mol C m-2 yr-1	0.6186619	SD	100	Elemental Analyzer	Yes	Core	Radionuclide	Pb210	Constant Initial Concentration	142	-41.667	-23.167		Saline	Permanent
Non-deltaic Continental Shelf	Stn 4	Cabo Frio shelf, coast of Brazil	Brazil		Sanders	2013	10.1016/j.csr.2013.10.009	3.765224	mol C m-2 yr-1	0.3564303	SD	100	Elemental Analyzer	Yes	Core	Radionuclide	Pb210	Constant Initial Concentration	120	-41.667	-23.167		Saline	Permanent
Non-deltaic Continental Shelf	Stn 9	Cabo Frio shelf, coast of Brazil	Brazil		Sanders	2013	10.1016/j.csr.2013.10.009	4.369709	mol C m-2 yr-1	0.8875727	SD	100	Elemental Analyzer	Yes	Core	Radionuclide	Pb210	Constant Initial Concentration	117	-41.667	-23.167		Saline	Permanent
Non-deltaic Continental Shelf	Stn 12	Cabo Frio shelf, coast of Brazil	Brazil		Sanders	2013	10.1016/j.csr.2013.10.009	1.061626	mol C m-2 yr-1	0.2910953	SD	100	Elemental Analyzer	Yes	Core	Radionuclide	Pb210	Constant Initial Concentration	87	-41.667	-23.167		Saline	Permanent
Non-deltaic Continental Shelf	Stn 13	Cabo Frio shelf, coast of Brazil	Brazil		Sanders	2013	10.1016/j.csr.2013.10.009	4.930603	mol C m-2 yr-1	0.874313	SD	100	Elemental Analyzer	Yes	Core	Radionuclide	Pb210	Constant Initial Concentration	88	-41.667	-23.167		Saline	Permanent
Non-deltaic Continental Shelf	Stn 15	Cabo Frio shelf, coast of Brazil	Brazil		Sanders	2013	10.1016/j.csr.2013.10.009	8.181999	mol C m-2 yr-1	2.41034	SD	100	Elemental Analyzer	Yes	Core	Radionuclide	Pb210	Constant Initial Concentration	80	-41.667	-23.167		Saline	Permanent
Non-deltaic Continental Shelf	PN-12	East China Sea	China		Oguri	2003	10.1016/S0967-0645(02)00465-4	3.1	mg C cm-2 yr-1			100	Elemental Analyzer	Yes	Core	Radionuclide	Pb210		50	29.5	124.5		Saline	Permanent
Non-deltaic Continental Shelf	PN-11	East China Sea	China		Oguri	2003	10.1016/S0967-0645(02)00465-4	1.1	mg C cm-2 yr-1			100	Elemental Analyzer	Yes	Core	Radionuclide	Pb210		58	29.5	124.5		Saline	Permanent
Non-deltaic Continental Shelf	PN-9	East China Sea	China		Oguri	2003	10.1016/S0967-0645(02)00465-4	0.85	mg C cm-2 yr-1			100	Elemental Analyzer	Yes	Core	Radionuclide	Pb210		68	29.5	124.5		Saline	Permanent
Non-deltaic Continental Shelf	PN-8	East China Sea	China		Oguri	2003	10.1016/S0967-0645(02)00465-4	0.77	mg C cm-2 yr-1			100	Elemental Analyzer	Yes	Core	Radionuclide	Pb210		87	29.5	124.5		Saline	Permanent
Non-deltaic Continental Shelf	PN-5	East China Sea	China		Oguri	2003	10.1016/S0967-0645(02)00465-4	1.3	mg C cm-2 yr-1			100	Elemental Analyzer	Yes	Core	Radionuclide	Pb210		127	29.5	124.5		Saline	Permanent
Non-deltaic Continental Shelf	F-8	East China Sea	China		Oguri	2003	10.1016/S0967-0645(02)00465-4	1.2	mg C cm-2 yr-1			100	Elemental Analyzer	Yes	Core	Radionuclide	Pb210		133	29.5	124.5		Saline	Permanent
Non-deltaic Continental Shelf	X	Bornholm Deep	Baltic Sea		Winogradow	2014	10.1016/j.ecss.2013.12.001	29	g C m-2 yr-1			100	Elemental Analyzer	Yes	Core	Radionuclide	Pb210, Cs137	Constant Rate of Supply	81	55.01666667	15.68333333	415000	Saline	Permanent
Non-deltaic Continental Shelf	XI	Bornholm Deep	Baltic Sea		Winogradow	2014	10.1016/j.ecss.2013.12.001	15	g C m-2 yr-1			100	Elemental Analyzer	Yes	Core	Radionuclide	Pb210, Cs137	Constant Rate of Supply	84.5	55.08333333	15.88333333	415000	Saline	Permanent
Non-deltaic Continental Shelf	I	Baltic Sea	Baltic Sea		Szczepanska	2012	10.2478/s13386-011-0058-x	34	g C m-2 yr-1			150	Elemental Analyzer	Yes	Core	Radionuclide	Pb210, Cs137	Constant Rate of Supply	80	57.9	17.3	415000	Brackish	Permanent
Non-deltaic Continental Shelf	II	Baltic Sea	Baltic Sea		Szczepanska	2012	10.2478/s13386-011-0058-x	23	g C m-2 yr-1			150	Elemental Analyzer	Yes	Core	Radionuclide	Pb210, Cs137	Constant Rate of Supply	135	56.61667	19.33333	415000	Brackish	Permanent
Non-deltaic Continental Shelf	IV	Baltic Sea	Baltic Sea		Szczepanska	2012	10.2478/s13386-011-0058-x	18	g C m-2 yr-1			150	Elemental Analyzer	Yes	Core	Radionuclide	Pb210, Cs137	Constant Rate of Supply	85	56.31667	18.6	415000	Brackish	Permanent
Non-deltaic Continental Shelf	V	Baltic Sea	Baltic Sea		Szczepanska	2012	10.2478/s13386-011-0058-x	27	g C m-2 yr-1			150	Elemental Analyzer	Yes	Core	Radionuclide	Pb210, Cs137	Constant Rate of Supply	55	54.61667	19.5	415000	Brackish	Permanent
Non-deltaic Continental Shelf	VI	Baltic Sea	Baltic Sea		Szczepanska	2012	10.2478/s13386-011-0058-x	75	g C m-2 yr-1			150	Elemental Analyzer	Yes	Core	Radionuclide	Pb210, Cs137	Constant Rate of Supply	47	56.05	16.03333	415000	Brackish	Permanent
Non-deltaic Continental Shelf	I	Gdansk Deep	Baltic Sea		Winogradow	2014	10.1016/j.ecss.2013.12.001	23	g C m-2 yr-1			100	Elemental Analyzer	Yes	Core	Radionuclide	Pb210, Cs137	Constant Rate of Supply	105	54.81666667	19.46666667	415000	Saline	Permanent
Non-deltaic Continental Shelf	II	Gdansk Deep	Baltic Sea		Winogradow	2014	10.1016/j.ecss.2013.12.001	23	g C m-2 yr-1			100	Elemental Analyzer	Yes	Core	Radionuclide	Pb210, Cs137	Constant Rate of Supply	101	54.8	19.1	415000	Saline	Permanent
Non-deltaic Continental Shelf	III	Gdansk Deep	Baltic Sea		Winogradow	2014	10.1016/j.ecss.2013.12.001	27	g C m-2 yr-1			100	Elemental Analyzer	Yes	Core	Radionuclide	Pb210, Cs137	Constant Rate of Supply	102	54.73333333	19.11666667	415000	Saline	Permanent
Non-deltaic Continental Shelf	IV	Gdansk Deep	Baltic Sea		Winogradow	2014	10.1016/j.ecss.2013.12.001	25	g C m-2 yr-1			100	Elemental Analyzer	Yes	Core	Radionuclide	Pb210, Cs137	Constant Rate of Supply	103	54.78333333	19.31666667	415000	Saline	Permanent
Non-deltaic Continental Shelf	P1	Gdansk Deep	Baltic Sea		Winogradow	2014	10.1016/j.ecss.2013.12.001	14	g C m-2 yr-1			100	Elemental Analyzer	Yes	Core	Radionuclide	Pb210, Cs137	Constant Rate of Supply	112	54.83333333	19.33333333	415000	Saline	Permanent
Non-deltaic Continental Shelf	XVIII	Gotland Deep	Baltic Sea		Winogradow	2014	10.1016/j.ecss.2013.12.001	18	g C m-2 yr-1			100	Elemental Analyzer	Yes	Core	Radionuclide	Pb210, Cs137	Constant Rate of Supply	135	56.61666667	19.33333333	415000	Saline	Permanent
Non-deltaic Continental Shelf	XIX	Gotland Deep	Baltic Sea		Winogradow	2014	10.1016/j.ecss.2013.12.001	9	g C m-2 yr-1			100	Elemental Analyzer	Yes	Core	Radionuclide	Pb210, Cs137	Constant Rate of Supply	172	56.95	19.58	415000	Saline	Permanent
Non-deltaic Continental Shelf	XXI	Gotland Deep	Baltic Sea		Winogradow	2014	10.1016/j.ecss.2013.12.001	6	g C m-2 yr-1			100	Elemental Analyzer	Yes	Core	Radionuclide	Pb210, Cs137	Constant Rate of Supply	85	56.31666667	18.6	415000	Saline	Permanent
Non-deltaic Continental Shelf	XII	Gulf of Bothnia	Gulf of Bothnia		Winogradow	2014	10.1016/j.ecss.2013.12.001	36	g C m-2 yr-1			100	Elemental Analyzer	Yes	Core	Radionuclide	Pb210, Cs137	Constant Rate of Supply	109	64.3	22.36666667	415000	Saline	Permanent
Non-deltaic Continental Shelf	XIII	Gulf of Bothnia	Gulf of Bothnia		Winogradow	2014	10.1016/j.ecss.2013.12.001	17	g C m-2 yr-1			100	Elemental Analyzer	Yes	Core	Radionuclide	Pb210, Cs137	Constant Rate of Supply	204	62.85	18.88333333	415000	Saline	Permanent
Non-deltaic Continental Shelf	XIV	Gulf of Bothnia	Gulf of Bothnia		Winogradow	2014	10.1016/j.ecss.2013.12.001	16	g C m-2 yr-1			100	Elemental Analyzer	Yes	Core	Radionuclide	Pb210, Cs137	Constant Rate of Supply	105	63.31666667	20.26666667	415000	Saline	Permanent
Non-deltaic Continental Shelf	XV	Gulf of Bothnia	Gulf of Bothnia		Winogradow	2014	10.1016/j.ecss.2013.12.001	12	g C m-2 yr-1			100	Elemental Analyzer	Yes	Core	Radionuclide	Pb210, Cs137	Constant Rate of Supply	90	62.41666667	23.5	415000	Saline	Permanent
Non-deltaic Continental Shelf		Jinhae Bay	South Korea		Lee	2012	10.1016/j.ecss.2011.11.013	4	mmol C m-2 d-1			100	Elemental Analyzer	Yes	Core	Radionuclide	Pb210			34.97811	128.5182		Saline	Permanent
Non-deltaic Continental Shelf	Station 10	southern East China Sea, coast of Taiwan	Taiwan		Lin	2000	10.1016/S0278-4343(99)00088-6	1.63	mmol C m-2 d-1			100	Elemental Analyzer	Yes	Core	Radionuclide	Pb210		100	26.5	121.5		Saline	Permanent
Non-deltaic Continental Shelf	Station 11	southern East China Sea, coast of Taiwan	Taiwan		Lin	2000	10.1016/S0278-4343(99)00088-6	3.32	mmol C m-2 d-1			100	Elemental Analyzer	Yes	Core	Radionuclide	Pb210		100	26.5	121.5		Saline	Permanent
Non-deltaic Continental Shelf	Station 13	southern East China Sea, coast of Taiwan	Taiwan		Lin	2000	10.1016/S0278-4343(99)00088-6	2.06	mmol C m-2 d-1			100	Elemental Analyzer	Yes	Core	Radionuclide	Pb210		100	26.5	121.5		Saline	Permanent
Non-deltaic Continental Shelf	Station 15	southern East China Sea, coast of Taiwan	Taiwan		Lin	2000	10.1016/S0278-4343(99)00088-6	5.06	mmol C m-2 d-1			100	Elemental Analyzer	Yes	Core	Radionuclide	Pb210		100	26.5	121.5		Saline	Permanent
Non-deltaic Continental Shelf	Station 16	southern East China Sea, coast of Taiwan	Taiwan		Lin	2000	10.1016/S0278-4343(99)00088-6	1.45	mmol C m-2 d-1			100	Elemental Analyzer	Yes	Core	Radionuclide	Pb210		100	26.5	121.5		Saline	Permanent
Non-deltaic Continental Shelf	Station 19	southern East China Sea, coast of Taiwan	Taiwan		Lin	2000	10.1016/S0278-4343(99)00088-6	2.04	mmol C m-2 d-1			100	Elemental Analyzer	Yes	Core	Radionuclide	Pb210		100	26.5	121.5		Saline	Permanent
Non-deltaic Continental Shelf	Station 23	southern East China Sea, coast of Taiwan	Taiwan		Lin	2000	10.1016/S0278-4343(99)00088-6	2.48	mmol C m-2 d-1			100	Elemental Analyzer	Yes	Core	Radionuclide	Pb210		100	26.5	121.5		Saline	Permanent
Non-deltaic Continental Shelf	Station 25	southern East China Sea, coast of Taiwan	Taiwan		Lin	2000	10.1016/S0278-4343(99)00088-6	6.19	mmol C m-2 d-1			100	Elemental Analyzer	Yes	Core	Radionuclide	Pb210		100	26.5	121.5		Saline	Permanent
Non-deltaic Continental Shelf	Station 27	southern East China Sea, coast of Taiwan	Taiwan		Lin	2000	10.1016/S0278-4343(99)00088-6	2.21	mmol C m-2 d-1			100	Elemental Analyzer	Yes	Core	Radionuclide	Pb210		100	26.5	121.5		Saline	Permanent
Non-deltaic Continental Shelf	Station 32	southern East China Sea, coast of Taiwan	Taiwan		Lin	2000	10.1016/S0278-4343(99)00088-6	5.14	mmol C m-2 d-1			100	Elemental Analyzer	Yes	Core	Radionuclide	Pb210		100	26.5	121.5		Saline	Permanent
Non-deltaic Continental Shelf		Tongyeong Bay	South Korea		Lee	2012	10.1016/j.ecss.2011.11.013	8	mmol C m-2 d-1			100	Elemental Analyzer	Yes	Core	Radionuclide	Pb210			34.78265	128.4358		Saline	Permanent
Non-deltaic Continental Shelf		Young Sound	Greenland	Station A & C	Glud	2000	10.3354/meps206059	1540.5	mmol C m-2 yr-1	805.4	SD	150	Elemental Analyzer	Yes	Core	Radionuclide	Pb210		36-163	74.283131	-20.315687	131	Saline	Permanent
Non-deltaic Continental Shelf	XVI	Gulf of Finland	Gulf of Finland		Winogradow	2014	10.1016/j.ecss.2013.12.001	35	g C m-2 yr-1			100	Elemental Analyzer	Yes	Core	Radionuclide	Pb210, Cs137	Constant Rate of Supply	100	59.83333333	24.83333333	415000	Saline	Permanent
Non-deltaic Continental Shelf	XVII	Gulf of Finland	Gulf of Finland		Winogradow	2014	10.1016/j.ecss.2013.12.001	7	g C m-2 yr-1			100	Elemental Analyzer	Yes	Core	Radionuclide	Pb210, Cs137	Constant Rate of Supply	171	59.03333333	21.08333333	415000	Saline	Permanent
Reservoir		Black Hawk Lake	USA	Whole basin	Downing	2008	10.1029/2006GB002854	419	g C m-2 yr-1			19	LOI to C	Yes	Core	Known Age				42.29995	-95.0156	3.23	Fresh	Permanent
Reservoir		CIFA ponds	India		Anikuttan	2016	10.1007/s10661-016-5430-0	1.018	Mg C ha-1 yr-1	0.4747	SD	15	Potassium Dichromate	Yes	Core	Known Age				20.19111	85.8575		Fresh	Permanent
Reservoir		Coralville Reservoir	USA	Whole basin	Downing	2008	10.1029/2006GB002854	148	g C m-2 yr-1			17	LOI to C	Yes	Core	Known Age				41.72852	-91.5297	19.83	Fresh	Permanent
Reservoir	Visit 1	Corumb�	Brazil		Sikar	2012	10.5268/IW-2.3.465	114	mg C m-2 d-1	6	SD	18	TOC Analyzer		Core	Radionuclide	Pb210	Constant Rate of Supply	82	-17.78675	-48.59458	58	Fresh	Permanent	Only used Pb210 based rates
Reservoir	Visit 1	Corumb�	Brazil		Sikar	2012	10.5268/IW-2.3.465	134	mg C m-2 d-1	7	SD	18	TOC Analyzer		Core	Radionuclide	Pb210	Constant Rate of Supply	82	-17.758	-48.56431	58	Fresh	Permanent	Only used Pb210 based rates
Reservoir	Visit 3	Corumb�	Brazil		Sikar	2012	10.5268/IW-2.3.465	133	mg C m-2 d-1	7	SD	18	TOC Analyzer		Core	Radionuclide	Pb210	Constant Rate of Supply	82	-17.76917	-48.56861	58	Fresh	Permanent	Only used Pb210 based rates
Reservoir		Eagle Creek Reservoir	USA	Deepest point in the two basins	Jacinthe	2012	10.1016/j.catena.2011.03.012	2.6	Mg C ha-1 yr-1	0.42	SD	36	LOI to C	Yes	Core	Known Age				39.849801	-86.305033	5.5	Fresh	Permanent
Reservoir		Ecological Station of Serido Reservoir	Brazil	evenly distributed sites	Almeida	2016	10.3389/fmicb.2016.00717	161	g C m-2 yr-1			69	TOC Analyzer	Yes	Core	Known Age				-6.580235	-37.257201	0.2	Fresh	Permanent
Reservoir	Visit 2	Funil	Brazil		Sikar	2012	10.5268/IW-2.3.465	38	mg C m-2 d-1	2	SD	43	TOC Analyzer		Core	Radionuclide	Pb210	Constant Rate of Supply	79	-22.52592	-44.54886	24	Fresh	Permanent	Only used Pb210 based rates
Reservoir	Visit 3	Funil	Brazil		Sikar	2012	10.5268/IW-2.3.465	355	mg C m-2 d-1	36	SD	38	TOC Analyzer		Core	Radionuclide	Pb210	Constant Rate of Supply	79	-22.52592	-44.54886	24	Fresh	Permanent	Only used Pb210 based rates
Reservoir	Visit 1	Furnas	Brazil		Sikar	2012	10.5268/IW-2.3.465	169	mg C m-2 d-1	9	SD	49	TOC Analyzer		Core	Radionuclide	Pb210	Constant Rate of Supply	127	-20.75817	-45.92436	1317	Fresh	Permanent	Only used Pb210 based rates
Reservoir	Visit 2	Furnas	Brazil		Sikar	2012	10.5268/IW-2.3.465	73	mg C m-2 d-1	4	SD	49	TOC Analyzer		Core	Radionuclide	Pb210	Constant Rate of Supply	127	-20.75817	-45.92436	1317	Fresh	Permanent	Only used Pb210 based rates
Reservoir	Visit 3	Furnas	Brazil		Sikar	2012	10.5268/IW-2.3.465	135	mg C m-2 d-1	13	SD	49	TOC Analyzer		Core	Radionuclide	Pb210	Constant Rate of Supply	127	-20.75817	-45.92436	1317	Fresh	Permanent	Only used Pb210 based rates
Reservoir	Visit 1	Itumbiara	Brazil		Sikar	2012	10.5268/IW-2.3.465	136	mg C m-2 d-1	7	SD	25	TOC Analyzer		Core	Radionuclide	Pb210	Constant Rate of Supply	100	-18.31458	-48.03475	100	Fresh	Permanent	Only used Pb210 based rates
Reservoir	Visit 3	Itumbiara	Brazil		Sikar	2012	10.5268/IW-2.3.465	242	mg C m-2 d-1	12	SD	25	TOC Analyzer		Core	Radionuclide	Pb210	Constant Rate of Supply	100	-18.25414	-48.92367	100	Fresh	Permanent	Only used Pb210 based rates
Reservoir	Visit 3	Itumbiara	Brazil		Sikar	2012	10.5268/IW-2.3.465	70	mg C m-2 d-1	4	SD	25	TOC Analyzer		Core	Radionuclide	Pb210	Constant Rate of Supply	100	-18.37756	-48.79781	100	Fresh	Permanent	Only used Pb210 based rates
Reservoir		Lake Wapello	USA	Whole basin	Downing	2008	10.1029/2006GB002854	508	g C m-2 yr-1			45	LOI to C	Yes	Core	Known Age				40.81474	-92.5823	1.153	Fresh	Permanent
Reservoir		Mae Thang	Thailand	All around the reservoir	Thothong	2011	10.1016/j.agee.2011.02.006	2380	g C m-2 yr-1			12	Elemental Analyzer	Yes	Core	Known Age			37	18.225449	100.34303	2.2	Fresh	Permanent
Reservoir		Marsworth Reservoir	England	Representative basin	Anderson	2014	10.1111/gcb.12584	103.1	g C m-2 yr-1			100	LOI to C	Yes	Core	Radionuclide	Pb210	Constant Rate of Supply	4	51.800745	-0.697291	0.1		Permanent
Reservoir		Marsworth Reservoir	England	Representative basin	Anderson	2014	10.1111/gcb.12584	113.1	g C m-2 yr-1			40	LOI to C	Yes	Core	Radionuclide	Pb210	Constant Rate of Supply	4	51.81495	-0.66427	0.1	Fresh	Permanent
Reservoir	Visit 1	Mascarebgas de Moraes	Brazil		Sikar	2012	10.5268/IW-2.3.465	160.965	mg C m-2 d-1	8.03	SD	37	TOC Analyzer		Core	Radionuclide	Pb210	Constant Rate of Supply	44	-20.41689	-46.96989	251	Fresh	Permanent	Only used Pb210 based rates
Reservoir	Visit 2	Mascarebgas de Moraes	Brazil		Sikar	2012	10.5268/IW-2.3.465	15.33	mg C m-2 d-1	1.46	SD	37	TOC Analyzer		Core	Radionuclide	Pb210	Constant Rate of Supply	44	-20.41608	-46.97089	251	Fresh	Permanent	Only used Pb210 based rates
Reservoir	Visit 3	Mascarebgas de Moraes	Brazil		Sikar	2012	10.5268/IW-2.3.465	4.015	mg C m-2 d-1	0.365	SD	37	TOC Analyzer		Core	Radionuclide	Pb210	Constant Rate of Supply	44	-20.41608	-46.97089	251	Fresh	Permanent	Only used Pb210 based rates
Reservoir		Mascarenhas de Moraes	Brazil	Whole basin	Mendoca	2014	10.1007/s10021-013-9735-3	42.2	g C m-2 yr-1			56	Elemental Analyzer	Yes	Core	Known Age				-20.34637	-46.978826	272	Fresh	Permanent
Reservoir		Polyculture carp+scampi, organic and inorganic fertilizer	India		Adhikari	2012	10.1016/j.ecoleng.2012.06.007	1463	kg C ha-1 yr-1	70	SD	15	Potassium Dichromate	Yes	Core	Known Age			1.5	21.302614	86.681885	0.005	Fresh	Permanent
Reservoir		Polyculture carp+scampi, organic fertilizer	India		Adhikari	2012	10.1016/j.ecoleng.2012.06.007	1530	kg C ha-1 yr-1	80	SD	14	Potassium Dichromate	Yes	Core	Known Age			1.5	21.302614	86.681885	0.005	Fresh	Permanent
Reservoir		Prairie Rose Lake	USA	Whole basin	Downing	2008	10.1029/2006GB002854	2862	g C m-2 yr-1			14	LOI to C	Yes	Core	Known Age				41.60402	-95.218	0.882	Fresh	Permanent
Reservoir		Scampi, organic and inorganic fertilizer	India		Adhikari	2012	10.1016/j.ecoleng.2012.06.007	864	kg C ha-1 yr-1	56	SD	15	Potassium Dichromate	Yes	Core	Known Age			1.5	21.302614	86.681885	0.0035	Fresh	Permanent
Reservoir		Scampi, organic fertilizer	India		Adhikari	2012	10.1016/j.ecoleng.2012.06.007	863	kg C ha-1 yr-1	40	SD	14	Potassium Dichromate	Yes	Core	Known Age			1.5	21.302614	86.681885	0.0035	Fresh	Permanent
Reservoir		Shrimp, organic and inorganic fertilizer	India		Adhikari	2012	10.1016/j.ecoleng.2012.06.007	1099	kg C ha-1 yr-1	75	SD	12	Potassium Dichromate	Yes	Core	Known Age			1.5	21.302614	86.681885	0.007	Saline	Permanent
Reservoir		Springbrook Lake	USA	Whole basin	Downing	2008	10.1029/2006GB002854	1111	g C m-2 yr-1			44	LOI to C	Yes	Core	Known Age				41.77667	-94.4668	0.069	Fresh	Permanent
Reservoir		Swan Lake	USA	Whole basin	Downing	2008	10.1029/2006GB002854	353	g C m-2 yr-1			45	LOI to C	Yes	Core	Known Age				42.03957	-94.8455	0.526	Fresh	Permanent
Reservoir		Union Grove Lake	USA	Whole basin	Downing	2008	10.1029/2006GB002854	958	g C m-2 yr-1			14	LOI to C	Yes	Core	Known Age				42.12982	-92.7251	0.478	Fresh	Permanent
Reservoir		Valle de Bravo	Mexico	two deep spots	Canero-Bravo	2015	10.1007/s11356-014-3703-0	216	g C m-2 yr-1	60	SD	60	Elemental Analyzer	Yes	Core	Radionuclide	Pb210, Cs137	Constant Rate of Supply	24	19.35833	100.1833	18.55	Fresh	Permanent
Reservoir	A	Wohlen	Switzerland		Sobek	2009	10.4319/lo.2009.54.6.2243	569	g C m-2 yr-1	63.25353584	SD	85	Elemental Analyzer	Yes	Core	Known Age			17	46.9646	7.2853	2.5	Fresh	Permanent
Reservoir	B	Wohlen	Switzerland		Sobek	2009	10.4319/lo.2009.54.6.2243	689	g C m-2 yr-1	173.1149402	SD	85	Elemental Analyzer	Yes	Core	Known Age			13	4.9671	7.2884	2.5	Fresh	Permanent
Reservoir	C	Wohlen	Switzerland		Sobek	2009	10.4319/lo.2009.54.6.2243	1072	g C m-2 yr-1	186.4314741	SD	85	Elemental Analyzer	Yes	Core	Known Age			13	46.9703	7.2924	2.5	Fresh	Permanent
Reservoir	D	Wohlen	Switzerland		Sobek	2009	10.4319/lo.2009.54.6.2243	1140	g C m-2 yr-1	406.1542828	SD	85	Elemental Analyzer	Yes	Core	Known Age			8	46.9646	7.3042	2.5	Fresh	Permanent
Reservoir	H	Wohlen	Switzerland		Sobek	2009	10.4319/lo.2009.54.6.2243	870	g C m-2 yr-1	942.1447707	SD	85	Elemental Analyzer	Yes	Core	Known Age			6	46.962	7.3382	2.5	Fresh	Permanent
